# Supplementary material for: Cinnamoyl­thio­urea
Source: Acta Crystallogr Sect E Struct Rep Online. 2010 Oct 13;66(Pt 11):o2796. doi: 10.1107/S1600536810040018 (PMC3009376; doi:10.1107/S1600536810040018)
Supplement: Supplementary file 2 [file e-66-o2796-Isup2.hkl]

# 
# h,k,l, Fc-squared, Fo-squared, sigma(Fo-squared) and status flag 
# 
data_I
_shelx_title ' baru26m   P21/c        R = 0.05' 
_shelx_refln_list_code          4 
_shelx_F_calc_maximum      152.93 
_exptl_crystal_F_000       432.00 
_reflns_d_resolution_high  0.7496 
 
loop_ 
 _symmetry_equiv_pos_as_xyz 
 'x, y, z' 
 '-x, y+1/2, -z+1/2' 
 '-x, -y, -z' 
 'x, -y-1/2, z-1/2' 
 
_cell_length_a    14.3313 
_cell_length_b     4.9801 
_cell_length_c    15.4199 
_cell_angle_alpha  90.000 
_cell_angle_beta  111.612 
_cell_angle_gamma  90.000 
 
_shelx_F_squared_multiplier     1.000 
 
loop_ 
 _refln_index_h 
 _refln_index_k 
 _refln_index_l 
 _refln_F_squared_calc 
 _refln_F_squared_meas 
 _refln_F_squared_sigma 
 _refln_observed_status 
   1   0   0     1644.30     1925.70     20.56 o 
   2   0   0      229.77      202.79      3.03 o 
   3   0   0     1254.11     1509.81     13.34 o 
   4   0   0     1003.35     1204.90     12.17 o 
   5   0   0      430.24      443.24      8.38 o 
   6   0   0      958.77     1018.06     12.25 o 
   7   0   0       15.98       19.03      2.06 o 
   8   0   0      225.35      249.63      6.27 o 
   9   0   0      121.21      131.50      4.89 o 
  10   0   0        0.02        0.23      2.94 o 
  11   0   0      145.92      117.09      8.22 o 
  12   0   0      181.64      187.81     13.85 o 
  13   0   0      157.95      148.12     10.89 o 
  14   0   0      107.73      111.24     13.21 o 
  15   0   0       15.52       18.41      5.31 o 
  16   0   0       14.15       14.51      5.46 o 
  17   0   0        2.55        1.38      5.42 o 
   1   1   0        0.15       -0.04      0.86 o 
   2   1   0      529.41      653.49      9.23 o 
   3   1   0      635.10      700.30      8.27 o 
   4   1   0      482.72      545.42      6.99 o 
   5   1   0     1265.63     1330.28     13.17 o 
   6   1   0     3400.51     3773.96     32.64 o 
   7   1   0      250.62      212.81      4.81 o 
   8   1   0      342.48      336.64      7.32 o 
   9   1   0      384.48      370.99      8.26 o 
  10   1   0      143.09      126.54      4.50 o 
  11   1   0      234.42      214.97      6.10 o 
  12   1   0        0.02       -0.04      2.04 o 
  13   1   0        6.73        9.64      3.51 o 
  14   1   0       16.04       15.40      3.47 o 
  15   1   0        7.07        6.32      3.13 o 
  16   1   0        3.25        8.67      4.36 o 
  17   1   0        3.37        3.22      4.72 o 
   0   2   0      536.63      590.57     11.07 o 
   1   2   0     1089.67     1168.33     16.57 o 
   2   2   0      100.78       97.16      3.27 o 
   3   2   0       30.13       27.98      3.63 o 
   4   2   0       44.10       51.42      2.49 o 
   5   2   0      407.52      417.73      9.58 o 
   6   2   0       46.88       37.08      2.60 o 
   7   2   0      185.84      200.06      5.85 o 
   8   2   0       11.10       13.06      3.60 o 
   9   2   0       25.31       26.67      4.87 o 
  10   2   0      162.69      132.26      5.81 o 
  11   2   0       21.63       19.93      3.25 o 
  12   2   0        1.42        6.28      2.73 o 
  13   2   0      137.23      134.09      8.63 o 
  14   2   0        1.69        8.01      3.82 o 
  15   2   0        3.12        2.57      4.90 o 
  16   2   0        4.43       14.63      6.16 o 
   1   3   0      865.63      914.75     11.93 o 
   2   3   0        0.88        0.07      2.00 o 
   3   3   0       17.01       21.44      2.34 o 
   4   3   0        0.49        0.90      2.15 o 
   5   3   0       21.69       17.32      3.82 o 
   6   3   0       26.44       22.87      3.41 o 
   7   3   0      115.34      132.59      7.05 o 
   8   3   0       14.40       19.06      3.75 o 
   9   3   0       18.80       17.38      3.08 o 
  10   3   0       18.04       16.23      2.91 o 
  11   3   0        6.38        8.25      3.12 o 
  12   3   0       26.34       20.28      3.98 o 
  13   3   0       10.43       10.16      3.99 o 
  14   3   0        0.83        7.96      5.50 o 
  15   3   0        1.00       13.22      4.86 o 
   0   4   0        3.00        2.26      3.85 o 
   1   4   0       57.67       62.15      4.19 o 
   2   4   0       15.40       19.24      2.95 o 
   3   4   0        0.33       -0.02      2.60 o 
   4   4   0      182.01      162.88      7.63 o 
   5   4   0      702.09      702.08     16.50 o 
   6   4   0       40.27       41.92      4.69 o 
   7   4   0       36.94       31.67      4.33 o 
   8   4   0        7.64        4.43      4.17 o 
   9   4   0       10.43       12.55      3.46 o 
  10   4   0       11.82       20.17      5.73 o 
  11   4   0        4.57        8.59      3.39 o 
  12   4   0        7.77       11.79      5.21 o 
  13   4   0        0.20        2.04      3.46 o 
  14   4   0        2.09        1.86      6.59 o 
   1   5   0       76.73       56.42      6.86 o 
   2   5   0        6.18        5.25      2.99 o 
   3   5   0       80.79       81.55      6.15 o 
   4   5   0       14.74       12.00      3.11 o 
   5   5   0        2.87        7.17      5.74 o 
   6   5   0       69.59       57.17     10.97 o 
   7   5   0       33.51       36.54      5.66 o 
   8   5   0        8.84       16.16      9.56 o 
   9   5   0       21.11       31.27      5.83 o 
  10   5   0       34.00       43.86      6.70 o 
  11   5   0       34.55       45.10      7.10 o 
   0   6   0      151.30      119.37     15.42 o 
   1   6   0       27.33       37.88      9.50 o 
   2   6   0        3.85        3.06      6.19 o 
   3   6   0        3.16        1.26      6.85 o 
   4   6   0       16.86       13.62      8.92 o 
   5   6   0        0.01       -5.59      7.35 o 
   6   6   0        0.17       -0.15      8.44 o 
   7   6   0        2.34        1.52      8.62 o 
 -17   1   1        5.64        6.23      4.72 o 
 -16   1   1        7.07       11.12      3.58 o 
 -15   1   1       43.38       42.39      4.67 o 
 -14   1   1        0.00       -2.44      2.44 o 
 -13   1   1       36.21       43.36      6.39 o 
 -12   1   1        0.49        2.84      2.14 o 
 -11   1   1        2.31        6.20      1.98 o 
 -10   1   1       32.02       29.08      2.50 o 
  -9   1   1        0.67        1.19      1.51 o 
  -8   1   1        4.10        3.75      1.32 o 
  -7   1   1       61.15       51.60      2.85 o 
  -6   1   1      480.13      508.37      8.01 o 
  -5   1   1     1043.72     1061.66     15.72 o 
  -4   1   1      465.25      463.69      6.31 o 
  -3   1   1    10193.90    11562.81     92.83 o 
  -2   1   1      261.90      279.48      6.95 o 
  -1   1   1     1083.34     1201.23     16.26 o 
   0   1   1      654.16      708.27      8.13 o 
   1   1   1      920.38      961.06     14.00 o 
   2   1   1       38.99       33.34      1.71 o 
   3   1   1        1.30        1.45      0.99 o 
   4   1   1        2.37        3.54      1.07 o 
   5   1   1      197.85      192.39      4.91 o 
   6   1   1      904.11     1055.00     18.63 o 
   7   1   1        7.04        7.17      1.55 o 
   8   1   1      344.54      319.95      6.91 o 
   9   1   1       87.35       83.57      4.63 o 
  10   1   1        2.74        4.38      2.32 o 
  11   1   1      277.02      272.45      9.01 o 
  12   1   1       93.09       90.63      7.91 o 
  13   1   1        0.36        6.45      3.75 o 
  14   1   1        2.29        6.66      2.73 o 
  15   1   1        5.62        4.47      3.98 o 
  16   1   1       10.08        7.48      4.39 o 
  17   1   1        0.77       -4.36      4.36 o 
 -17   2   1        1.76        8.45      5.85 o 
 -16   2   1        2.24        0.73      5.39 o 
 -15   2   1       36.69       60.61     15.59 o 
 -14   2   1      147.00      149.76     11.25 o 
 -13   2   1       15.17       12.25      3.35 o 
 -12   2   1       39.82       42.90      5.35 o 
 -11   2   1       57.64       60.67      3.89 o 
 -10   2   1       70.65       64.70      6.53 o 
  -9   2   1       33.55       32.61      2.94 o 
  -8   2   1       92.72       85.32      3.81 o 
  -7   2   1      146.34      147.07      4.57 o 
  -6   2   1        1.19        0.11      1.50 o 
  -5   2   1        5.80        7.89      1.84 o 
  -4   2   1      185.08      167.78      4.45 o 
  -3   2   1      249.23      268.54      5.43 o 
  -2   2   1      477.50      485.76      9.48 o 
  -1   2   1      586.14      625.28      9.10 o 
   0   2   1      604.94      607.22     10.95 o 
   1   2   1       21.23       17.88      1.69 o 
   2   2   1     1768.09     1920.02     25.83 o 
   3   2   1     2883.20     3248.68     30.95 o 
   4   2   1       66.07       59.73      2.64 o 
   5   2   1      638.64      664.13      9.73 o 
   6   2   1      619.44      609.31      9.86 o 
   7   2   1      209.29      190.95      5.73 o 
   8   2   1      101.20      100.10      4.19 o 
   9   2   1        0.34        4.39      1.91 o 
  10   2   1       36.07       31.83      3.24 o 
  11   2   1        1.68        5.23      2.47 o 
  12   2   1       35.02       31.57      3.99 o 
  13   2   1       54.60       56.24      5.22 o 
  14   2   1       31.74       38.44      4.75 o 
  15   2   1        1.37        4.65      4.29 o 
  16   2   1       21.28       40.64      7.86 o 
 -16   3   1       38.06       40.45      7.94 o 
 -15   3   1        3.26       -0.89      5.18 o 
 -14   3   1       42.29       40.43      5.57 o 
 -13   3   1       26.58       31.77      6.18 o 
 -12   3   1        3.00       -1.78      2.61 o 
 -11   3   1        7.22        6.74      2.81 o 
 -10   3   1       20.06       11.19      3.00 o 
  -9   3   1       45.43       55.98      4.48 o 
  -8   3   1      928.70      882.12     22.40 o 
  -7   3   1       86.68       78.67      4.65 o 
  -6   3   1      815.64      826.67     12.78 o 
  -5   3   1      476.83      474.80      8.90 o 
  -4   3   1      132.75      128.37      4.53 o 
  -3   3   1      319.80      297.39      6.64 o 
  -2   3   1      651.53      658.99     12.26 o 
  -1   3   1      136.05      120.10      4.04 o 
   0   3   1       60.77       60.56      2.94 o 
   1   3   1      155.91      151.22      9.81 o 
   2   3   1      294.42      303.79      6.69 o 
   3   3   1       17.70       23.12      2.10 o 
   4   3   1       93.79       79.34      5.96 o 
   5   3   1      205.88      198.61      7.90 o 
   6   3   1       44.16       43.55      4.36 o 
   7   3   1      100.27       98.85      7.43 o 
   8   3   1      156.91      149.44      7.93 o 
   9   3   1        0.28        3.60      3.11 o 
  10   3   1       43.32       46.14      6.00 o 
  11   3   1       35.20       39.35      4.42 o 
  12   3   1      101.14       93.34      6.47 o 
  13   3   1       10.52       17.56      4.38 o 
  14   3   1       24.40       33.32      5.66 o 
  15   3   1        6.25        9.19      4.64 o 
 -14   4   1       24.10       26.66      5.94 o 
 -13   4   1        5.50        9.16      4.61 o 
 -12   4   1       10.64       15.72      6.05 o 
 -11   4   1       37.57       34.12      4.49 o 
 -10   4   1       25.75       26.34      5.59 o 
  -9   4   1        4.15        9.30      3.03 o 
  -8   4   1       67.02       70.43      6.55 o 
  -7   4   1       46.89       47.32      4.12 o 
  -6   4   1      180.36      198.11     10.62 o 
  -5   4   1       81.10       73.81      5.70 o 
  -4   4   1       54.17       57.82      4.68 o 
  -3   4   1       60.77       56.17      5.48 o 
  -2   4   1       11.93        8.42      2.18 o 
  -1   4   1       42.43       42.91      3.00 o 
   0   4   1        0.38       -0.04      2.30 o 
   1   4   1      196.42      206.25      7.45 o 
   2   4   1       96.81       92.96      9.20 o 
   3   4   1      631.11      613.84     17.25 o 
   4   4   1      173.55      164.55      9.13 o 
   5   4   1      253.30      251.68      9.93 o 
   6   4   1       99.08       90.65      6.41 o 
   7   4   1       18.74       15.18      3.81 o 
   8   4   1        5.93       12.37      3.95 o 
   9   4   1        1.08        4.27      4.78 o 
  10   4   1        1.54       -1.10      3.23 o 
  11   4   1       19.16       28.35      4.41 o 
  12   4   1        2.74       12.02      3.85 o 
  13   4   1       18.65       21.82      5.39 o 
 -12   5   1        1.90       11.75      7.77 o 
 -11   5   1        1.94        7.09      5.12 o 
 -10   5   1       18.81       20.58      5.55 o 
  -9   5   1        2.32        2.95      4.40 o 
  -8   5   1        0.03        4.25      3.96 o 
  -7   5   1       12.83       13.08      4.65 o 
  -6   5   1       12.45       14.87      4.27 o 
  -5   5   1       45.17       53.14      6.44 o 
  -4   5   1       19.58       20.97      6.92 o 
  -3   5   1       97.86       92.80      8.58 o 
  -2   5   1       14.31       18.63      4.84 o 
  -1   5   1        0.27       -4.09      5.19 o 
   0   5   1        2.51        8.46      3.05 o 
   1   5   1       38.19       33.39      4.82 o 
   2   5   1       97.22       94.17      7.37 o 
   3   5   1       70.86       77.74      7.17 o 
   4   5   1        2.65        6.56      3.77 o 
   5   5   1       83.85       99.96     10.90 o 
   6   5   1       16.95       17.89      4.37 o 
   7   5   1        0.31        0.87      4.85 o 
   8   5   1        5.93        4.52      6.52 o 
   9   5   1       22.92       34.17      7.14 o 
  10   5   1        2.23        5.37     10.34 o 
  11   5   1       14.24       29.70     13.13 o 
  -7   6   1        1.00       21.75      7.37 o 
  -6   6   1        0.04        2.54      6.20 o 
  -5   6   1        8.87        9.92      5.79 o 
  -4   6   1        3.12       -5.23      6.44 o 
  -3   6   1        4.57        3.23      6.14 o 
  -2   6   1        4.31       10.21      6.65 o 
  -1   6   1        3.87        7.68      7.23 o 
   0   6   1        7.01        0.78      6.19 o 
   1   6   1        4.05        9.79      7.86 o 
   2   6   1        0.49        8.58      5.11 o 
   3   6   1        0.59       14.07      5.85 o 
   4   6   1        0.86       10.63     12.27 o 
   5   6   1        0.88       -7.53      7.53 o 
   6   6   1        0.40        7.58      8.01 o 
   7   6   1       17.60       12.81      9.76 o 
 -18   0   2       17.93       17.48      6.25 o 
 -17   0   2        1.36        1.36      4.49 o 
 -16   0   2       17.28       18.71      5.55 o 
 -15   0   2        3.06        9.92      7.09 o 
 -14   0   2       21.23       21.46      5.27 o 
 -13   0   2       40.95       40.48      5.69 o 
 -12   0   2      100.95      103.16      7.97 o 
 -11   0   2      147.90      133.66      8.38 o 
 -10   0   2       22.41       23.17      4.12 o 
  -9   0   2     2487.42     2645.09     31.33 o 
  -8   0   2     3557.51     3836.09     39.76 o 
  -7   0   2       24.57       33.74      2.90 o 
  -6   0   2      468.65      451.84     11.24 o 
  -5   0   2        6.06        6.36      1.66 o 
  -4   0   2     1039.72     1211.79     14.43 o 
  -3   0   2     3829.44     4246.14     66.26 o 
  -2   0   2      121.67      118.95      3.84 o 
  -1   0   2      794.48      895.06     16.71 o 
   0   0   2       98.74      101.60      4.22 o 
   1   0   2    16979.20    17754.74    167.46 o 
   2   0   2     1255.30     1460.95     48.79 o 
   3   0   2     1628.80     1763.95     50.86 o 
   4   0   2     1914.45     2030.79     20.83 o 
   5   0   2      882.62      841.24     14.16 o 
   6   0   2     2530.85     2788.00     30.29 o 
   7   0   2      785.07      777.33     11.91 o 
   8   0   2     1000.76      956.31     12.75 o 
   9   0   2      301.30      283.78      9.15 o 
  10   0   2       17.57       16.35      3.22 o 
  11   0   2       17.73       10.58      3.36 o 
  12   0   2        2.46        7.16      4.08 o 
  13   0   2       33.87       29.89      5.69 o 
  14   0   2        2.33        7.05      4.53 o 
  15   0   2        1.58       -2.21      4.32 o 
  16   0   2       40.58       52.46      8.16 o 
  17   0   2        9.88       20.02      8.52 o 
 -18   1   2        0.24       -0.20      6.13 o 
 -17   1   2        9.27       14.51      3.93 o 
 -16   1   2       28.75       31.74      4.53 o 
 -15   1   2       24.86       31.82      4.11 o 
 -14   1   2        8.53        8.36      2.84 o 
 -13   1   2      101.33       97.15      5.69 o 
 -12   1   2        4.47        6.66      2.27 o 
 -11   1   2       40.93       40.60      3.33 o 
 -10   1   2      198.50      185.75      6.54 o 
  -9   1   2      168.09      137.78      5.61 o 
  -8   1   2      121.66      123.18      3.94 o 
  -7   1   2       64.75       62.16      2.73 o 
  -6   1   2        2.21        3.93      1.28 o 
  -5   1   2       68.16       60.89      3.14 o 
  -4   1   2      361.14      334.42      6.03 o 
  -3   1   2    23388.08    24322.71    402.98 o 
  -2   1   2     6356.33     7461.47     53.12 o 
  -1   1   2        3.24        3.74      1.81 o 
   0   1   2     3018.41     3655.20     27.88 o 
   1   1   2     1354.33     1554.27     40.57 o 
   2   1   2     1033.86     1166.19     10.03 o 
   3   1   2      157.78      169.12      5.05 o 
   4   1   2       27.94       26.29      1.78 o 
   5   1   2       18.39       12.38      1.32 o 
   6   1   2        2.71        2.97      1.19 o 
   7   1   2       20.31       26.88      2.25 o 
   8   1   2      146.83      137.66      4.13 o 
   9   1   2       46.22       50.69      3.26 o 
  10   1   2      472.37      444.44      9.65 o 
  11   1   2      171.81      159.39      7.14 o 
  12   1   2        3.94        2.13      2.08 o 
  13   1   2       68.46       67.74      5.35 o 
  14   1   2       38.46       43.01      5.00 o 
  15   1   2        4.82        2.99      5.57 o 
  16   1   2        0.03        6.68      4.47 o 
 -17   2   2        1.20        2.09      5.22 o 
 -16   2   2        8.53        1.01      5.26 o 
 -15   2   2       22.60       17.97      5.50 o 
 -14   2   2        2.24        2.90      5.37 o 
 -13   2   2       11.04       11.08      2.91 o 
 -12   2   2        0.31        2.21      2.44 o 
 -11   2   2      174.47      169.87      7.32 o 
 -10   2   2       82.19       69.39      3.83 o 
  -9   2   2      328.75      313.78      7.42 o 
  -8   2   2       13.98       11.59      1.98 o 
  -7   2   2        0.35        0.60      1.55 o 
  -6   2   2      170.52      178.05      4.74 o 
  -5   2   2      102.77       90.39      3.25 o 
  -4   2   2        0.35        3.93      1.39 o 
  -3   2   2       36.36       32.81      1.84 o 
  -2   2   2     1125.37     1289.84     11.96 o 
  -1   2   2       78.84       63.10      2.78 o 
   0   2   2      284.10      266.51      4.45 o 
   1   2   2        0.20        2.44      1.70 o 
   2   2   2      151.56      159.16     12.21 o 
   3   2   2     1266.80     1402.04     23.65 o 
   4   2   2      514.65      547.00     14.28 o 
   5   2   2      169.81      172.05      8.03 o 
   6   2   2       10.78       14.51      2.00 o 
   7   2   2       32.46       31.97      2.51 o 
   8   2   2       52.37       54.05      3.55 o 
   9   2   2        6.63        9.99      2.71 o 
  10   2   2        0.04        0.64      2.67 o 
  11   2   2      175.36      152.99      7.39 o 
  12   2   2        0.85        0.29      2.61 o 
  13   2   2        5.16       11.38      3.34 o 
  14   2   2        7.52        3.74      3.25 o 
  15   2   2       19.72       27.42      4.85 o 
  16   2   2       39.74       41.70      7.98 o 
 -16   3   2        7.56       13.70      5.90 o 
 -15   3   2        1.75       14.14      5.20 o 
 -14   3   2        0.92        2.53      4.60 o 
 -13   3   2        0.75        1.51      3.62 o 
 -12   3   2        0.32        2.64      2.56 o 
 -11   3   2       12.41       11.48      3.09 o 
 -10   3   2        1.21       -0.75      3.29 o 
  -9   3   2       52.02       54.56      4.33 o 
  -8   3   2      141.70      112.29     13.95 o 
  -7   3   2      143.70      137.40      4.82 o 
  -6   3   2       58.71       56.30      4.70 o 
  -5   3   2       15.48       17.24      2.40 o 
  -4   3   2        0.59        1.61      1.55 o 
  -3   3   2        4.81        3.13      1.52 o 
  -2   3   2      153.22      171.20      5.14 o 
  -1   3   2        1.31        2.05      1.48 o 
   0   3   2      294.73      301.09      5.61 o 
   1   3   2       15.21       13.00      1.49 o 
   2   3   2      181.15      162.69      7.75 o 
   3   3   2        1.55        0.61      2.75 o 
   4   3   2       54.38       46.68      5.05 o 
   5   3   2       11.02        4.67      3.61 o 
   6   3   2        8.87        9.66      3.05 o 
   7   3   2        6.36        5.33      2.96 o 
   8   3   2        0.07        1.04      3.11 o 
   9   3   2        0.75        1.34      3.39 o 
  10   3   2       31.17       24.82      4.62 o 
  11   3   2        2.89        3.61      3.07 o 
  12   3   2        2.05        2.41      3.99 o 
  13   3   2        1.13       -2.98      3.75 o 
  14   3   2        0.00        5.53      4.60 o 
  15   3   2       10.11       13.86      6.06 o 
 -14   4   2        8.08       29.02      7.38 o 
 -13   4   2       36.52       28.85      7.09 o 
 -12   4   2       37.07       37.17      5.58 o 
 -11   4   2       62.94       62.69      6.39 o 
 -10   4   2        0.03        3.22      3.88 o 
  -9   4   2       40.96       48.54      6.67 o 
  -8   4   2        0.03        1.91      2.57 o 
  -7   4   2       31.35       33.45      3.62 o 
  -6   4   2       74.00       75.60      4.95 o 
  -5   4   2        7.41        8.27      3.93 o 
  -4   4   2      488.94      465.59     10.23 o 
  -3   4   2       49.32       45.56      3.01 o 
  -2   4   2      135.76      126.86      4.02 o 
  -1   4   2        0.57        2.32      1.94 o 
   0   4   2       10.00        6.81      2.20 o 
   1   4   2       38.14       38.30      4.47 o 
   2   4   2       71.95       70.07      6.14 o 
   3   4   2       35.14       36.98      5.05 o 
   4   4   2        6.32        7.53      3.58 o 
   5   4   2        2.21       -1.46      4.44 o 
   6   4   2       17.10       10.69      3.43 o 
   7   4   2       61.02       61.27      5.80 o 
   8   4   2       38.05       36.92      5.04 o 
   9   4   2       63.49       64.39      6.48 o 
  10   4   2       30.27       46.24      5.85 o 
  11   4   2       10.14        0.06      3.58 o 
  12   4   2        2.42        7.02      4.13 o 
  13   4   2       12.61       26.43      6.08 o 
 -12   5   2        1.84       -4.07      7.87 o 
 -11   5   2        0.10       -4.66      4.66 o 
 -10   5   2       14.05       17.54      5.17 o 
  -9   5   2        1.39        1.74      4.11 o 
  -8   5   2        5.44        3.43      3.94 o 
  -7   5   2       54.17       53.95      6.18 o 
  -6   5   2        2.29       -0.87      4.01 o 
  -5   5   2        0.26       -0.29      3.60 o 
  -4   5   2       39.69       36.88      6.26 o 
  -3   5   2       62.32       56.57      7.01 o 
  -2   5   2      161.11      164.12     11.03 o 
  -1   5   2       21.47       21.09      4.83 o 
   0   5   2       64.37       64.96      7.05 o 
   1   5   2       70.18       72.35      7.32 o 
   2   5   2      219.47      203.33     28.90 o 
   3   5   2        1.86        3.74      3.26 o 
   4   5   2       24.83       25.40      4.29 o 
   5   5   2        1.37        1.60      3.70 o 
   6   5   2       12.58       24.80      7.35 o 
   7   5   2        2.91        8.84      4.08 o 
   8   5   2        3.23        3.78      5.11 o 
   9   5   2        0.08        1.85      5.08 o 
  10   5   2        4.84        9.40      4.76 o 
  -8   6   2        3.52        4.77      6.30 o 
  -7   6   2        0.30        8.37      6.83 o 
  -6   6   2        5.55        7.43      6.18 o 
  -5   6   2        6.82       20.28     10.53 o 
  -4   6   2        4.82        8.82      5.38 o 
  -3   6   2        0.66        5.04      9.86 o 
  -2   6   2        1.22       -2.80      4.42 o 
  -1   6   2       22.90       30.38     12.45 o 
   0   6   2        6.47       19.08      8.19 o 
   1   6   2       11.36       16.00      8.37 o 
   2   6   2        0.45        7.66      7.61 o 
   3   6   2        0.51        7.47      5.90 o 
   4   6   2       12.41       12.19      6.11 o 
   5   6   2        0.73        1.26      7.35 o 
   6   6   2       24.26       20.27     10.24 o 
 -18   1   3        1.97        0.93      4.24 o 
 -17   1   3       10.66       12.70      4.18 o 
 -16   1   3        2.33        5.41      3.48 o 
 -15   1   3       12.86       20.76      6.22 o 
 -14   1   3        3.67        4.62      2.81 o 
 -13   1   3       11.58        8.59      2.49 o 
 -12   1   3      144.82      123.57     11.56 o 
 -11   1   3       88.54       79.29      4.75 o 
 -10   1   3       11.03       13.79      2.25 o 
  -9   1   3      199.66      193.34      6.54 o 
  -8   1   3       92.32       98.99      5.85 o 
  -7   1   3        2.51        4.26      1.67 o 
  -6   1   3        5.48        6.79      1.59 o 
  -5   1   3       23.57       24.75      1.99 o 
  -4   1   3     2094.86     2357.18     20.98 o 
  -3   1   3       78.16       75.63      2.47 o 
  -2   1   3     8663.57    10109.33    105.36 o 
  -1   1   3     3631.98     4078.16     31.37 o 
   0   1   3     1283.37     1390.14     12.45 o 
   1   1   3       46.87       44.01      1.60 o 
   2   1   3      270.77      246.71      4.27 o 
   3   1   3     4391.89     4984.58     34.22 o 
   4   1   3      336.63      343.78      6.56 o 
   5   1   3      287.23      283.68      6.42 o 
   6   1   3       97.58       97.46      3.11 o 
   7   1   3        4.93        9.85      1.54 o 
   8   1   3       28.38       23.79      2.13 o 
   9   1   3        2.00        4.40      2.44 o 
  10   1   3        0.54        5.20      2.21 o 
  11   1   3       54.92       57.64      4.03 o 
  12   1   3       52.26       50.18      4.15 o 
  13   1   3        2.14        0.97      2.84 o 
  14   1   3       26.17       26.51      4.20 o 
  15   1   3       13.41       11.35      3.73 o 
  16   1   3        1.69       10.04      5.25 o 
 -17   2   3        4.23        5.87      5.46 o 
 -16   2   3       10.54       14.01      5.89 o 
 -15   2   3        0.01        1.35      4.32 o 
 -14   2   3       25.01       23.21      4.37 o 
 -13   2   3       38.75       30.15      3.65 o 
 -12   2   3        6.53        8.14      2.53 o 
 -11   2   3      105.20       96.46      5.14 o 
 -10   2   3      172.70      166.75      6.41 o 
  -9   2   3      298.43      297.42      8.06 o 
  -8   2   3      319.45      293.17      8.89 o 
  -7   2   3      150.18      139.76      4.53 o 
  -6   2   3     2900.38     3029.28     25.45 o 
  -5   2   3      811.66      789.88     11.17 o 
  -4   2   3       91.53       71.02      3.36 o 
  -3   2   3      111.91      144.04      5.25 o 
  -2   2   3       73.26       83.75      2.82 o 
  -1   2   3     1957.54     2224.85     18.03 o 
   0   2   3       10.57       12.35      1.38 o 
   1   2   3       15.48       19.98      2.37 o 
   2   2   3      274.16      303.58      7.68 o 
   3   2   3      272.41      294.85      7.59 o 
   4   2   3       24.36       31.13      2.83 o 
   5   2   3     1374.38     1474.88     14.32 o 
   6   2   3       13.51        9.96      1.53 o 
   7   2   3       11.94        8.30      2.30 o 
   8   2   3      194.21      176.42      8.04 o 
   9   2   3      201.47      199.53      8.73 o 
  10   2   3       64.29       64.13      4.93 o 
  11   2   3        4.36        5.68      5.24 o 
  12   2   3       78.97       83.81      6.10 o 
  13   2   3       58.84       53.56      5.49 o 
  14   2   3       40.11       34.64      4.83 o 
  15   2   3        2.89        1.18      3.79 o 
 -16   3   3       20.03       14.61      8.87 o 
 -15   3   3        4.75        1.30      4.89 o 
 -14   3   3      103.50      110.80      9.75 o 
 -13   3   3        5.20        5.09      4.67 o 
 -12   3   3       23.13       24.71      4.32 o 
 -11   3   3       25.37       28.57      4.27 o 
 -10   3   3      110.34      109.83      5.88 o 
  -9   3   3      277.99      269.66      7.24 o 
  -8   3   3       52.43       52.11      3.42 o 
  -7   3   3     1135.39     1133.49     14.55 o 
  -6   3   3       74.26       76.31      3.57 o 
  -5   3   3       10.87        9.90      1.88 o 
  -4   3   3       11.41       11.13      1.77 o 
  -3   3   3       15.08       18.17      1.84 o 
  -2   3   3      250.50      253.97      4.84 o 
  -1   3   3      352.49      342.07      6.88 o 
   0   3   3     1764.36     1902.57     19.84 o 
   1   3   3      852.50      907.74     16.15 o 
   2   3   3       91.68       84.90      5.04 o 
   3   3   3      157.35      128.39      6.01 o 
   4   3   3      429.52      407.64     10.80 o 
   5   3   3      214.94      204.59      7.71 o 
   6   3   3       84.42       74.63      6.87 o 
   7   3   3      113.28       99.45      7.78 o 
   8   3   3      121.91       97.64      6.68 o 
   9   3   3       21.61       24.91      5.37 o 
  10   3   3       28.28       26.33      4.63 o 
  11   3   3       18.30       23.71      6.13 o 
  12   3   3       41.91       45.23      6.30 o 
  13   3   3       53.86       62.83      7.48 o 
  14   3   3       25.09       33.85      6.09 o 
 -14   4   3        3.49        8.76      5.93 o 
 -13   4   3       51.87       67.89      8.98 o 
 -12   4   3        2.89        4.87      4.87 o 
 -11   4   3       17.62       11.96      5.12 o 
 -10   4   3       19.53       15.25      4.20 o 
  -9   4   3        0.11        5.56      6.09 o 
  -8   4   3      106.13      112.67      7.27 o 
  -7   4   3       67.53       64.58      5.44 o 
  -6   4   3      167.84      170.38      8.02 o 
  -5   4   3      478.40      466.09     12.60 o 
  -4   4   3       30.46       35.51      4.66 o 
  -3   4   3       72.68       67.67      3.47 o 
  -2   4   3        0.47        1.77      1.97 o 
  -1   4   3       35.98       39.39      4.24 o 
   0   4   3        4.51        3.33      2.20 o 
   1   4   3        7.53        9.66      2.33 o 
   2   4   3       61.90       66.01      4.98 o 
   3   4   3        4.76        8.55      4.26 o 
   4   4   3       15.02       19.07      4.33 o 
   5   4   3       41.76       43.84      5.91 o 
   6   4   3        3.36        0.65      3.98 o 
   7   4   3       43.96       44.92      5.44 o 
   8   4   3       24.69       34.68      4.98 o 
   9   4   3       48.11       53.42      5.97 o 
  10   4   3       12.54       14.38      4.59 o 
  11   4   3        8.67        5.49      5.58 o 
  12   4   3        9.46       14.05      5.66 o 
 -12   5   3        0.00        3.92      6.94 o 
 -11   5   3       12.24       18.10      7.41 o 
 -10   5   3        3.35        2.92      5.91 o 
  -9   5   3        2.10       -1.10      9.98 o 
  -8   5   3       12.74       15.88      4.42 o 
  -7   5   3        1.12        5.11      3.79 o 
  -6   5   3       21.22       29.22      8.67 o 
  -5   5   3       35.93       29.87      6.26 o 
  -4   5   3        8.29        6.35      4.13 o 
  -3   5   3        7.87        4.11      7.37 o 
  -2   5   3       18.56       16.21      4.88 o 
  -1   5   3        7.35        7.08      4.26 o 
   0   5   3       15.51       18.45      4.90 o 
   1   5   3       11.80        5.51      3.24 o 
   2   5   3       61.00       57.41      5.40 o 
   3   5   3      217.51      201.17     13.82 o 
   4   5   3       60.37       57.52      5.70 o 
   5   5   3        7.83       13.30     13.82 o 
   6   5   3       74.35       61.99      6.29 o 
   7   5   3       14.06       28.31      5.14 o 
   8   5   3       29.01       24.57      4.96 o 
   9   5   3        0.22       -3.15      4.86 o 
  10   5   3        0.16        2.04      8.49 o 
  -8   6   3       15.24       33.63      8.27 o 
  -7   6   3        0.20        1.26      6.56 o 
  -6   6   3        0.01        2.93      6.36 o 
  -5   6   3        3.79        1.16      7.04 o 
  -4   6   3        1.03       -4.07      4.98 o 
  -3   6   3        1.40        2.49      5.21 o 
  -2   6   3        8.23       12.42      6.38 o 
  -1   6   3       26.02       38.85      6.97 o 
   0   6   3       41.73       46.89      7.34 o 
   1   6   3       23.55       18.15      6.02 o 
   2   6   3       17.80       20.00      6.13 o 
   3   6   3        0.29       -9.71     10.93 o 
   4   6   3        0.13        5.26      7.53 o 
   5   6   3        4.08        8.82      7.58 o 
   6   6   3        4.04        4.35      6.27 o 
 -18   0   4        5.35        8.83      5.30 o 
 -17   0   4        6.24        6.91      4.85 o 
 -16   0   4       71.11       65.47      7.63 o 
 -15   0   4       79.14       91.53      8.49 o 
 -14   0   4        9.42        1.17      3.81 o 
 -13   0   4      160.52      160.13     10.26 o 
 -12   0   4      190.44      199.97     10.84 o 
 -11   0   4       11.96       11.72      3.82 o 
 -10   0   4       12.80       15.41      4.16 o 
  -9   0   4        7.77        3.83      2.67 o 
  -8   0   4      232.06      254.21      9.50 o 
  -7   0   4      183.72      154.27      7.25 o 
  -6   0   4     2737.19     3063.39     40.47 o 
  -5   0   4      936.60      999.93     18.11 o 
  -4   0   4     2185.07     2305.33     42.23 o 
  -3   0   4      983.80     1092.19     23.98 o 
  -2   0   4     8085.15     9281.79    130.51 o 
  -1   0   4     3591.78     4108.03     63.01 o 
   0   0   4     2524.54     2728.29     31.14 o 
   1   0   4       90.44       87.73      4.04 o 
   2   0   4     2257.50     2524.07     53.79 o 
   3   0   4        4.06       10.38      2.30 o 
   4   0   4       99.07       98.38      6.58 o 
   5   0   4        1.54        4.50      1.36 o 
   6   0   4        7.87        6.39      2.78 o 
   7   0   4      785.44      734.66     17.70 o 
   8   0   4      881.99      831.71     20.18 o 
   9   0   4      355.60      334.92     13.08 o 
  10   0   4      128.49      126.00      6.88 o 
  11   0   4      381.12      390.03     12.36 o 
  12   0   4       90.11       91.63      6.48 o 
  13   0   4        3.53        9.13      3.46 o 
  14   0   4       16.47       23.41      4.29 o 
  15   0   4       29.73       31.80      6.38 o 
  16   0   4        6.79       11.20      8.24 o 
 -18   1   4        4.43       10.74      4.89 o 
 -17   1   4        3.75        7.05      3.63 o 
 -16   1   4        1.45       -0.16      3.26 o 
 -15   1   4        0.49        0.86      3.24 o 
 -14   1   4       56.80       47.38      6.28 o 
 -13   1   4       60.85       58.47      6.65 o 
 -12   1   4      276.61      269.98      8.57 o 
 -11   1   4      602.31      629.90     12.74 o 
 -10   1   4       14.33       16.62      2.77 o 
  -9   1   4      142.89      131.19      5.30 o 
  -8   1   4      112.26      107.64      4.86 o 
  -7   1   4      163.26      152.89      4.95 o 
  -6   1   4      110.81      125.39      4.89 o 
  -5   1   4      159.24      155.79      4.25 o 
  -4   1   4      819.72      875.65     10.79 o 
  -3   1   4        0.66        3.67      1.60 o 
  -2   1   4     4805.50     5493.87     42.06 o 
  -1   1   4      100.61       92.85      2.21 o 
   0   1   4      366.50      380.11      5.57 o 
   1   1   4      904.21      953.97      9.43 o 
   2   1   4     2070.04     2342.96     24.34 o 
   3   1   4      207.36      188.60      4.99 o 
   4   1   4      521.32      513.11      8.62 o 
   5   1   4      494.11      475.23      8.73 o 
   6   1   4      590.56      541.46     10.07 o 
   7   1   4       93.00       85.56      5.69 o 
   8   1   4      128.66      117.37      4.03 o 
   9   1   4      169.87      158.39      5.54 o 
  10   1   4       67.01       61.48      4.05 o 
  11   1   4      200.79      185.40      9.12 o 
  12   1   4        0.18        8.49      3.08 o 
  13   1   4       88.60       98.70      6.57 o 
  14   1   4       14.06       26.00      5.13 o 
  15   1   4        0.92       11.88      4.02 o 
 -17   2   4       10.41       19.32      5.79 o 
 -16   2   4        0.07        0.12      4.57 o 
 -15   2   4        0.34        3.66      5.99 o 
 -14   2   4        2.60        3.78      3.12 o 
 -13   2   4       34.48       30.57      3.74 o 
 -12   2   4       26.09       26.67      4.21 o 
 -11   2   4      259.96      257.49      9.82 o 
 -10   2   4      328.75      324.72     10.48 o 
  -9   2   4       24.94       21.57      4.98 o 
  -8   2   4      281.44      254.17      8.34 o 
  -7   2   4        1.32        5.56      2.14 o 
  -6   2   4     1071.42     1089.01     16.39 o 
  -5   2   4     2569.78     2890.87     26.51 o 
  -4   2   4      198.53      196.94      4.67 o 
  -3   2   4     2410.36     2851.75     30.20 o 
  -2   2   4      524.20      602.99      7.36 o 
  -1   2   4      374.10      404.46      7.08 o 
   0   2   4       97.95      108.08      3.24 o 
   1   2   4      101.88       86.83      6.49 o 
   2   2   4        3.24        3.23      1.77 o 
   3   2   4      134.68      126.56      5.54 o 
   4   2   4      552.72      606.03     10.14 o 
   5   2   4       27.46       28.68      1.93 o 
   6   2   4       41.70       37.92      4.01 o 
   7   2   4      210.28      181.38     12.18 o 
   8   2   4      182.38      158.80      6.63 o 
   9   2   4       85.40       88.71      5.43 o 
  10   2   4       37.67       38.93      4.96 o 
  11   2   4       31.13       39.27      5.45 o 
  12   2   4        5.91        2.45      4.61 o 
  13   2   4        0.04        6.15      3.62 o 
  14   2   4        3.21       -1.85      3.45 o 
  15   2   4        0.06        5.47      4.13 o 
 -16   3   4        4.13       10.11      9.76 o 
 -15   3   4       12.23       12.11      5.85 o 
 -14   3   4        7.26       12.34      5.52 o 
 -13   3   4        0.36        4.48      4.55 o 
 -12   3   4        1.17        3.42      4.59 o 
 -11   3   4        2.97        2.67      3.01 o 
 -10   3   4       25.37       30.16      3.29 o 
  -9   3   4        0.28        0.46      2.23 o 
  -8   3   4      193.77      187.51      6.49 o 
  -7   3   4      162.99      163.01      5.79 o 
  -6   3   4       10.73       12.84      2.26 o 
  -5   3   4      120.11      114.33      4.39 o 
  -4   3   4        8.83        7.66      1.83 o 
  -3   3   4        1.62        3.14      1.36 o 
  -2   3   4       34.72       38.19      2.32 o 
  -1   3   4      145.43      149.36      4.00 o 
   0   3   4      102.97      105.42      3.62 o 
   1   3   4        2.52       -0.34      2.06 o 
   2   3   4       26.16       32.13      3.59 o 
   3   3   4        7.32        8.45      2.45 o 
   4   3   4        0.78        3.32      2.57 o 
   5   3   4        0.56       -0.33      2.42 o 
   6   3   4       18.41       17.25      4.74 o 
   7   3   4       50.19       48.58      6.58 o 
   8   3   4       32.94       30.01      4.39 o 
   9   3   4        0.71        5.02      3.35 o 
  10   3   4       32.72       20.43     10.58 o 
  11   3   4        0.00        9.33      5.49 o 
  12   3   4        0.05       -2.21      5.40 o 
  13   3   4        1.46       17.23      5.10 o 
  14   3   4        8.39       12.01     12.06 o 
 -15   4   4        1.99        4.69      6.26 o 
 -14   4   4        4.30        3.36      5.44 o 
 -13   4   4        1.76        8.73      5.37 o 
 -12   4   4        0.02       13.54      5.92 o 
 -11   4   4        1.98        8.82      5.72 o 
 -10   4   4        4.63        7.05      4.77 o 
  -9   4   4       27.32       33.59      6.10 o 
  -8   4   4        8.14       15.78      4.80 o 
  -7   4   4       37.54       30.17      5.77 o 
  -6   4   4       73.59       76.50      7.30 o 
  -5   4   4      118.75      118.52      8.79 o 
  -4   4   4       19.05       17.94      2.85 o 
  -3   4   4       56.05       58.63      5.09 o 
  -2   4   4       63.33       59.60      5.40 o 
  -1   4   4       42.52       36.39      4.11 o 
   0   4   4        1.51        0.34      2.41 o 
   1   4   4      109.18       93.10      9.95 o 
   2   4   4        0.09        5.22      2.77 o 
   3   4   4       17.73       21.76      3.79 o 
   4   4   4       57.55       56.65     10.87 o 
   5   4   4       20.53       14.05      4.76 o 
   6   4   4       13.48       11.56      4.78 o 
   7   4   4        7.89        9.45      3.59 o 
   8   4   4        0.00       -1.75      3.42 o 
   9   4   4        2.04       -1.95      5.83 o 
  10   4   4        0.09        4.73      4.04 o 
  11   4   4        2.84       -0.73      5.82 o 
  12   4   4       16.97        8.39      8.54 o 
 -12   5   4        9.21       22.34      7.87 o 
 -11   5   4        7.43       15.41      7.05 o 
 -10   5   4        5.67       14.60      6.72 o 
  -9   5   4        8.35       23.18     10.25 o 
  -8   5   4       32.33       30.52     12.61 o 
  -7   5   4       37.90       21.00      8.74 o 
  -6   5   4       19.84       31.03      6.56 o 
  -5   5   4        4.13       10.25      7.01 o 
  -4   5   4        1.78        9.93      4.37 o 
  -3   5   4       12.36       19.11      5.04 o 
  -2   5   4        0.04       -0.26      6.27 o 
  -1   5   4        2.30       10.79      4.35 o 
   0   5   4        5.23        9.16      5.32 o 
   1   5   4        0.08       -1.32      3.14 o 
   2   5   4        0.15        0.60      3.58 o 
   3   5   4        3.40        0.25      3.24 o 
   4   5   4       48.05       58.99      7.80 o 
   5   5   4       35.64       44.16      6.76 o 
   6   5   4      145.22      135.18      9.69 o 
   7   5   4       51.38       58.91      6.61 o 
   8   5   4        1.06       14.33      5.91 o 
   9   5   4        5.20       15.39      5.30 o 
  -8   6   4        0.22       -3.49      6.55 o 
  -7   6   4       22.14       38.95     11.13 o 
  -6   6   4        0.28        3.76      5.49 o 
  -5   6   4        6.69       13.35      5.77 o 
  -4   6   4        7.72       11.95      5.78 o 
  -3   6   4       12.07       21.07      6.72 o 
  -2   6   4       38.66       45.43     10.15 o 
  -1   6   4       57.69       60.46     10.24 o 
   0   6   4       80.72       82.63      9.15 o 
   1   6   4        4.74        1.74      5.08 o 
   2   6   4        3.65        7.61      5.70 o 
   3   6   4        0.54       11.55      7.91 o 
   4   6   4        4.90       12.21      8.37 o 
   5   6   4        2.53       16.46      5.25 o 
 -18   1   5        2.87       12.30      4.73 o 
 -17   1   5        4.46       10.39      4.28 o 
 -16   1   5       17.12       29.18      4.83 o 
 -15   1   5        8.90        6.29      2.87 o 
 -14   1   5       11.82       13.24      3.37 o 
 -13   1   5       72.20       76.76      5.13 o 
 -12   1   5       78.91       75.19      4.83 o 
 -11   1   5        4.84        4.45      2.32 o 
 -10   1   5        0.44        0.09      2.07 o 
  -9   1   5      322.62      313.02      8.03 o 
  -8   1   5       86.26       75.71      3.87 o 
  -7   1   5      164.01      146.51      4.94 o 
  -6   1   5      130.46      165.06      4.83 o 
  -5   1   5     1038.05     1131.35     16.87 o 
  -4   1   5     1630.69     1809.17     21.96 o 
  -3   1   5      805.52      820.37     12.70 o 
  -2   1   5       67.60       74.08      3.01 o 
  -1   1   5      207.32      195.78      3.85 o 
   0   1   5        0.31        0.00      1.03 o 
   1   1   5        9.09        8.09      1.28 o 
   2   1   5      834.17      938.14     11.28 o 
   3   1   5       15.93       11.91      1.79 o 
   4   1   5      173.76      233.86      7.96 o 
   5   1   5       80.07       67.46      3.57 o 
   6   1   5        2.29        4.32      2.12 o 
   7   1   5       68.20       66.31      3.43 o 
   8   1   5       20.31       12.81      3.41 o 
   9   1   5      284.75      270.52      7.38 o 
  10   1   5       61.86       69.11      4.19 o 
  11   1   5       37.44       38.39      5.27 o 
  12   1   5       28.58       31.07      4.20 o 
  13   1   5        0.23       -0.32      5.89 o 
  14   1   5        4.42        7.09      3.92 o 
  15   1   5        0.28        1.11      3.78 o 
 -18   2   5        3.20        2.53      8.62 o 
 -17   2   5       19.37       14.14      5.65 o 
 -16   2   5        7.19       13.24      5.61 o 
 -15   2   5       26.62       32.99      4.83 o 
 -14   2   5       69.97       81.57      8.76 o 
 -13   2   5       27.40       33.22      3.97 o 
 -12   2   5        6.46        9.28      2.83 o 
 -11   2   5       34.01       33.81      3.62 o 
 -10   2   5      604.67      605.79     12.28 o 
  -9   2   5       82.70       81.69      4.42 o 
  -8   2   5        6.45        6.47      2.02 o 
  -7   2   5       39.86       41.76      3.24 o 
  -6   2   5       23.72       24.38      2.23 o 
  -5   2   5     1764.50     1780.71     18.40 o 
  -4   2   5      780.65      793.38     13.81 o 
  -3   2   5     1218.86     1307.28     15.82 o 
  -2   2   5     1193.10     1225.13     14.80 o 
  -1   2   5      141.47      127.98      4.07 o 
   0   2   5      647.45      616.05      8.94 o 
   1   2   5     1584.43     1644.55     17.12 o 
   2   2   5      299.85      279.18      6.58 o 
   3   2   5      741.67      785.02     12.02 o 
   4   2   5      245.56      219.91      3.72 o 
   5   2   5      108.43      104.34      5.92 o 
   6   2   5       77.41       62.47      4.99 o 
   7   2   5        2.63        2.94      3.69 o 
   8   2   5        3.42        3.14      2.46 o 
   9   2   5        6.02        6.02      4.42 o 
  10   2   5       61.89       66.32      6.21 o 
  11   2   5       57.02       67.09     10.85 o 
  12   2   5       16.16        9.24      5.45 o 
  13   2   5       20.97       25.61      4.58 o 
  14   2   5       11.55       13.39      4.66 o 
 -16   3   5       66.96       80.91     10.07 o 
 -15   3   5       10.77       15.15      7.82 o 
 -14   3   5        2.79       -3.82      5.06 o 
 -13   3   5        1.27        9.41      7.67 o 
 -12   3   5        4.02       -0.16      4.28 o 
 -11   3   5        6.68        9.95      3.23 o 
 -10   3   5      165.97      157.45      7.84 o 
  -9   3   5      356.90      355.28     11.30 o 
  -8   3   5     1450.84     1470.43     24.01 o 
  -7   3   5       37.30       43.31      4.39 o 
  -6   3   5       69.73       62.62      6.03 o 
  -5   3   5       34.41       34.16      4.45 o 
  -4   3   5      296.36      290.97      7.65 o 
  -3   3   5       50.67       51.34      2.49 o 
  -2   3   5        4.74       10.12      2.68 o 
  -1   3   5        0.03        3.71      1.39 o 
   0   3   5       85.37       80.14      5.10 o 
   1   3   5      421.38      433.04     11.45 o 
   2   3   5      153.96      138.89      6.56 o 
   3   3   5       72.22       65.38      4.76 o 
   4   3   5       96.57       88.48      6.18 o 
   5   3   5      179.76      183.27     10.53 o 
   6   3   5      144.54      155.04     11.85 o 
   7   3   5       79.55       81.09      8.10 o 
   8   3   5       15.01       27.86      4.41 o 
   9   3   5       31.34       35.71      6.35 o 
  10   3   5       79.03       78.09      8.96 o 
  11   3   5       15.81       17.61      6.16 o 
  12   3   5       16.59       17.10      6.92 o 
  13   3   5       21.93       34.88      6.54 o 
 -15   4   5        0.25        5.36      6.64 o 
 -14   4   5       12.01        7.40      6.44 o 
 -13   4   5        6.56        0.82      5.62 o 
 -12   4   5        1.88        3.07      5.32 o 
 -11   4   5       25.38       26.48      6.50 o 
 -10   4   5      106.18      107.57     10.16 o 
  -9   4   5       69.33       67.82     11.08 o 
  -8   4   5        8.83       11.60      4.83 o 
  -7   4   5        2.76        4.35      4.11 o 
  -6   4   5        9.76       12.72      3.48 o 
  -5   4   5       35.55       33.84      3.52 o 
  -4   4   5        6.04        8.17      3.54 o 
  -3   4   5      100.68       90.11      7.96 o 
  -2   4   5       33.49       33.93      4.17 o 
  -1   4   5       58.68       61.35      5.20 o 
   0   4   5      169.09      165.42      7.98 o 
   1   4   5       85.03       74.76      5.63 o 
   2   4   5      104.23      106.93      8.61 o 
   3   4   5      467.37      438.07     13.10 o 
   4   4   5       38.45       37.31      7.59 o 
   5   4   5       14.23       19.58      4.88 o 
   6   4   5        2.45        8.70      6.90 o 
   7   4   5        1.03       -0.98      8.06 o 
   8   4   5        0.47        3.93      3.75 o 
   9   4   5       31.31       35.08      6.40 o 
  10   4   5       12.53       13.39      6.21 o 
  11   4   5       32.61       38.39      8.28 o 
 -12   5   5        9.03       11.98     10.24 o 
 -11   5   5       15.49        9.52      6.99 o 
 -10   5   5        3.36        2.66      6.77 o 
  -9   5   5        0.93       -2.37     12.23 o 
  -8   5   5        2.46        3.41      9.60 o 
  -7   5   5        0.04        0.32      4.34 o 
  -6   5   5       37.13       42.08      8.81 o 
  -5   5   5        3.83        4.17      9.00 o 
  -4   5   5        1.97        2.57      4.02 o 
  -3   5   5      111.76       91.23      9.25 o 
  -2   5   5        7.17       11.51      4.81 o 
  -1   5   5        5.56        5.17      3.27 o 
   0   5   5        9.35        1.61      3.35 o 
   1   5   5        2.93       -2.29      3.27 o 
   2   5   5       10.18       10.25      4.27 o 
   3   5   5        6.49        7.53      6.41 o 
   4   5   5        7.11        8.53      4.88 o 
   5   5   5       24.19       21.31      5.77 o 
   6   5   5        1.56        7.72      5.46 o 
   7   5   5        2.29        9.31      4.41 o 
   8   5   5        2.78        6.25      4.98 o 
   9   5   5        8.92       16.58      5.00 o 
  -7   6   5       31.12       28.08      8.23 o 
  -6   6   5        2.84       15.95      6.64 o 
  -5   6   5        0.92        2.47      5.60 o 
  -4   6   5        0.31        5.48     11.82 o 
  -3   6   5        0.00       11.53      9.38 o 
  -2   6   5        0.03        0.84      4.91 o 
  -1   6   5        2.95        2.02      5.21 o 
   0   6   5       24.23       22.43      6.40 o 
   1   6   5       33.77       43.28     18.63 o 
   2   6   5        9.78       -6.42      7.30 o 
   3   6   5        5.63        7.15      7.73 o 
   4   6   5        0.36        6.18      5.88 o 
 -19   0   6        2.53        5.66      7.46 o 
 -18   0   6        0.82        1.34      6.80 o 
 -17   0   6        9.52       -2.68      5.03 o 
 -16   0   6      111.52      121.77     14.28 o 
 -15   0   6       42.62       34.42      8.57 o 
 -14   0   6      109.21      111.76     12.99 o 
 -13   0   6       46.79       65.03     10.11 o 
 -12   0   6       86.54       84.03     10.54 o 
 -11   0   6       70.24       66.90      8.90 o 
 -10   0   6      261.70      251.01     16.00 o 
  -9   0   6        0.75        5.59      3.94 o 
  -8   0   6      209.75      179.72     12.08 o 
  -7   0   6     1428.16     1490.77     37.15 o 
  -6   0   6      979.26      986.75     27.57 o 
  -5   0   6      372.40      384.58     15.64 o 
  -4   0   6      193.15      189.65     10.46 o 
  -3   0   6       33.99       47.79      5.81 o 
  -2   0   6      208.49      161.14      7.43 o 
   0   0   6       10.86        3.04      1.83 o 
   1   0   6      205.44      299.27      8.74 o 
   2   0   6      937.46      943.77     17.61 o 
   3   0   6      325.43      288.80      9.47 o 
   4   0   6      664.78      614.44     14.97 o 
   5   0   6      323.55      262.32      9.99 o 
   6   0   6     1423.59     1359.15     26.23 o 
   7   0   6      299.09      306.65     12.11 o 
   8   0   6     1115.15     1042.22     24.15 o 
   9   0   6      225.03      197.83     22.40 o 
  10   0   6      390.60      365.41     15.07 o 
  11   0   6        1.37        6.07      6.60 o 
  12   0   6        4.70        5.61      3.41 o 
  13   0   6       19.93       30.62      5.70 o 
  14   0   6       87.54       95.86     14.36 o 
 -18   1   6       11.27       16.78      4.75 o 
 -17   1   6        3.80        6.20      3.95 o 
 -16   1   6       12.32        9.03      5.15 o 
 -15   1   6        5.28        7.83      3.19 o 
 -14   1   6       18.36       22.78      3.47 o 
 -13   1   6      281.49      282.95      9.34 o 
 -12   1   6       16.00       18.26      7.19 o 
 -11   1   6      216.63      209.92      7.37 o 
 -10   1   6       24.74       28.67      3.55 o 
  -9   1   6      226.78      225.08      6.80 o 
  -8   1   6       80.00       88.58      4.94 o 
  -7   1   6      309.82      296.61      8.95 o 
  -6   1   6      875.93      902.97     15.80 o 
  -5   1   6     3961.81     4468.63     45.03 o 
  -4   1   6       33.48       18.38      2.46 o 
  -3   1   6      224.77      182.72      5.11 o 
  -2   1   6     1264.18     1301.24     12.26 o 
  -1   1   6      720.61      695.30      8.24 o 
   0   1   6      768.84      812.61      9.40 o 
   1   1   6      107.83       97.66      3.14 o 
   2   1   6      541.33      578.07     10.82 o 
   3   1   6      251.32      273.75      6.41 o 
   4   1   6      523.19      520.36      9.52 o 
   5   1   6      751.62      748.40     12.36 o 
   6   1   6        4.47        1.23      2.24 o 
   7   1   6       20.14       17.24      3.00 o 
   8   1   6      557.26      543.78     11.95 o 
   9   1   6       67.15       64.67      3.98 o 
  10   1   6        1.69        3.99      5.08 o 
  11   1   6        2.03        7.59      3.59 o 
  12   1   6       13.63       19.56      4.54 o 
  13   1   6       38.06       38.05      4.94 o 
  14   1   6       35.85       41.40      5.18 o 
 -18   2   6        2.18       -1.49      7.76 o 
 -17   2   6        2.66        2.78      7.96 o 
 -16   2   6        2.74        4.50      3.99 o 
 -15   2   6        6.91       14.31      3.63 o 
 -14   2   6       56.74       58.07      4.89 o 
 -13   2   6        3.43        7.98      3.64 o 
 -12   2   6        4.30       10.24      3.17 o 
 -11   2   6      631.91      618.66     12.99 o 
 -10   2   6       74.47       61.22      4.17 o 
  -9   2   6       49.22       49.27      3.54 o 
  -8   2   6       21.26       20.80      2.50 o 
  -7   2   6       90.06       77.11      3.65 o 
  -6   2   6      151.38      166.67      4.64 o 
  -5   2   6      687.03      695.27     13.61 o 
  -4   2   6     1234.16     1305.76     19.19 o 
  -3   2   6      176.76      203.35      5.77 o 
  -2   2   6      119.84      151.26      6.74 o 
  -1   2   6        6.84        8.14      1.60 o 
   0   2   6      186.08      198.58     11.18 o 
   1   2   6      553.38      581.03      7.84 o 
   2   2   6       65.81       71.82      3.57 o 
   3   2   6      237.49      224.59      4.69 o 
   4   2   6        3.14       -1.27      1.48 o 
   5   2   6        0.02       -2.16      2.16 o 
   6   2   6       24.22       22.43      3.75 o 
   7   2   6       71.25       57.66      5.35 o 
   8   2   6       68.18       63.74      5.75 o 
   9   2   6       32.72       33.73      5.40 o 
  10   2   6        3.62        4.92      4.49 o 
  11   2   6        0.27       -3.72      3.72 o 
  12   2   6        3.44        2.68      4.14 o 
  13   2   6        8.86       14.64     10.36 o 
  14   2   6       19.12       31.71      6.84 o 
 -17   3   6        0.38       11.03      6.67 o 
 -16   3   6        2.99        7.69      5.92 o 
 -15   3   6        1.12        3.46     10.85 o 
 -14   3   6       12.17       10.08      9.44 o 
 -13   3   6       24.59       24.69      6.28 o 
 -12   3   6       28.97       29.72      4.54 o 
 -11   3   6        1.05        4.80      2.88 o 
 -10   3   6       72.98       55.57      7.27 o 
  -9   3   6        0.31       -0.13      2.53 o 
  -8   3   6       80.17       71.35      7.26 o 
  -7   3   6      133.39      118.77      6.47 o 
  -6   3   6        2.16        6.12      2.67 o 
  -5   3   6        3.08        7.18      4.52 o 
  -4   3   6       27.56       26.19      2.90 o 
  -3   3   6        3.97        5.62      2.05 o 
  -2   3   6       34.17       31.01      2.68 o 
  -1   3   6        0.33       -1.73      2.31 o 
   0   3   6       71.95       74.19      5.06 o 
   1   3   6      100.88       95.25      5.65 o 
   2   3   6        0.08       -1.05      2.30 o 
   3   3   6       27.15       22.15      3.43 o 
   4   3   6        0.08        1.70      4.16 o 
   5   3   6       12.45       14.38      5.14 o 
   6   3   6       33.20       33.04      5.65 o 
   7   3   6        7.93       10.92      4.58 o 
   8   3   6        5.20        5.58      3.95 o 
   9   3   6       39.07       44.95      7.16 o 
  10   3   6        1.98        6.09      5.34 o 
  11   3   6        2.98        6.99      5.94 o 
  12   3   6        0.48       -2.36      5.43 o 
 -15   4   6        9.97       22.91      7.97 o 
 -14   4   6        0.79        4.36      5.28 o 
 -13   4   6       17.95       12.81      7.75 o 
 -12   4   6       19.28       23.00      6.77 o 
 -11   4   6       66.46       73.90      8.81 o 
 -10   4   6        5.17       11.95      6.13 o 
  -9   4   6        4.31        4.90      4.79 o 
  -8   4   6        0.07        4.90      4.67 o 
  -7   4   6        0.07        8.90      3.22 o 
  -6   4   6       42.29       41.73      4.09 o 
  -5   4   6        3.74        4.21      2.57 o 
  -4   4   6        3.65        3.80      3.19 o 
  -3   4   6        1.45       -2.64      2.64 o 
  -2   4   6       46.07       54.06      5.09 o 
  -1   4   6        7.27       13.17      3.42 o 
   0   4   6       16.19       17.27      3.60 o 
   1   4   6       64.29       51.78      4.95 o 
   2   4   6        2.56        0.68      2.86 o 
   3   4   6      235.78      238.70      9.85 o 
   4   4   6      252.89      257.40     13.59 o 
   5   4   6       27.52       24.72      5.87 o 
   6   4   6        7.22        7.08      4.71 o 
   7   4   6       84.28       91.20      9.55 o 
   8   4   6        8.18        9.55      3.97 o 
   9   4   6        0.87        5.45      4.31 o 
  10   4   6        4.99        5.43      5.99 o 
  11   4   6       11.20       10.92      6.71 o 
 -12   5   6        1.00       12.25      7.18 o 
 -11   5   6        0.37        6.74      6.13 o 
 -10   5   6       24.41       30.46      7.82 o 
  -9   5   6        5.25        6.80      9.35 o 
  -8   5   6        2.00        3.19     12.91 o 
  -7   5   6        5.94       11.43      5.85 o 
  -6   5   6       18.31       17.86      8.64 o 
  -5   5   6       53.90       48.41      7.67 o 
  -4   5   6       35.03       49.12     10.68 o 
  -3   5   6       59.92       62.38      7.79 o 
  -2   5   6      144.67      141.37      8.41 o 
  -1   5   6       31.72       33.12      4.93 o 
   0   5   6        4.90       12.94      5.63 o 
   1   5   6        0.72       12.00      3.89 o 
   2   5   6        9.30       11.90      3.91 o 
   3   5   6       24.02       24.84      5.70 o 
   4   5   6       24.96       33.18      6.95 o 
   5   5   6        0.31       11.21      6.09 o 
   6   5   6        0.70       -8.45     12.59 o 
   7   5   6       11.88        8.58      4.56 o 
   8   5   6        3.64       11.82      4.65 o 
  -7   6   6        6.11        6.97      7.23 o 
  -6   6   6       16.29       27.66      7.95 o 
  -5   6   6        4.23       10.96      7.78 o 
  -4   6   6        0.03       -2.01      5.45 o 
  -3   6   6        0.54       -5.00      5.00 o 
  -2   6   6        0.32       13.56      5.74 o 
  -1   6   6        0.55       19.64      8.61 o 
   0   6   6        9.75       12.16      5.83 o 
   1   6   6        1.27        5.98      7.87 o 
   2   6   6       29.87       35.08     10.21 o 
   3   6   6        3.43        0.72     13.66 o 
 -18   1   7        0.75       10.86      5.46 o 
 -17   1   7        8.88       16.84      5.32 o 
 -16   1   7        5.85        4.83      3.59 o 
 -15   1   7        4.24        1.76      3.32 o 
 -14   1   7       47.37       49.94      4.50 o 
 -13   1   7      224.99      220.13      8.25 o 
 -12   1   7       53.42       56.65      4.74 o 
 -11   1   7       12.40       15.77      3.70 o 
 -10   1   7       32.74       25.04      3.80 o 
  -9   1   7       41.50       41.33      6.05 o 
  -8   1   7       25.27       28.24      3.98 o 
  -7   1   7      146.66      143.63      8.86 o 
  -6   1   7       41.27       30.96      3.48 o 
  -5   1   7     1262.59     1339.60     19.76 o 
  -4   1   7       33.41       29.89      1.76 o 
  -3   1   7      145.07      179.29      3.87 o 
  -2   1   7      140.52      115.24      3.36 o 
  -1   1   7      301.17      289.32      5.37 o 
   0   1   7       15.42       15.96      1.72 o 
   1   1   7     1113.80     1181.75     14.46 o 
   2   1   7      428.38      416.79      9.58 o 
   3   1   7      314.48      322.98      7.43 o 
   4   1   7        1.99        1.69      1.86 o 
   5   1   7      269.34      239.35      7.08 o 
   6   1   7        2.48        0.74      2.42 o 
   7   1   7      409.51      415.70     10.21 o 
   8   1   7        1.97       -3.10      3.10 o 
   9   1   7        0.01       -2.26      2.92 o 
  10   1   7        2.22        3.31      3.20 o 
  11   1   7       21.39       35.87      5.16 o 
  12   1   7        5.04        3.80      5.98 o 
  13   1   7        2.64       14.83      3.83 o 
  14   1   7        4.88       17.14      4.67 o 
 -18   2   7       14.28       14.36      7.94 o 
 -17   2   7        0.25       -0.95      3.68 o 
 -16   2   7        2.22        3.53      4.03 o 
 -15   2   7        7.38       17.95      4.52 o 
 -14   2   7        9.00       12.26      6.84 o 
 -13   2   7       23.40       14.36      4.03 o 
 -12   2   7       73.37       66.92      5.95 o 
 -11   2   7      364.55      363.90     12.41 o 
 -10   2   7      354.31      358.34      9.35 o 
  -9   2   7        2.66        5.64      2.17 o 
  -8   2   7      509.11      495.28      9.60 o 
  -7   2   7      368.93      366.33     10.66 o 
  -6   2   7      472.36      465.03     11.74 o 
  -5   2   7       15.10        6.62      2.40 o 
  -4   2   7       25.68       39.36      3.07 o 
  -3   2   7      214.31      213.73      6.20 o 
  -2   2   7       52.20       63.13      4.70 o 
  -1   2   7        0.56        2.40      1.94 o 
   0   2   7       14.83       19.31      1.77 o 
   1   2   7       16.23       18.13      1.80 o 
   2   2   7      190.21      177.24      4.44 o 
   3   2   7       26.12       21.93      2.52 o 
   4   2   7       12.46        9.47      4.24 o 
   5   2   7      116.11       97.29      6.24 o 
   6   2   7      264.09      231.77      9.47 o 
   7   2   7      178.38      171.07      9.37 o 
   8   2   7        9.74       15.21      3.95 o 
   9   2   7       48.04       44.53      5.55 o 
  10   2   7       91.68       99.55      8.24 o 
  11   2   7      114.30      120.96      9.71 o 
  12   2   7        5.92       12.53      4.78 o 
  13   2   7        0.35        7.86      5.08 o 
 -17   3   7       15.16       16.64      7.23 o 
 -16   3   7       14.89       20.05     10.48 o 
 -15   3   7        0.04       -3.20      5.34 o 
 -14   3   7       25.05       20.90      8.10 o 
 -13   3   7       15.05       17.68      4.19 o 
 -12   3   7       94.63       90.82      6.66 o 
 -11   3   7        2.90        5.37      3.24 o 
 -10   3   7        1.38        1.73      2.84 o 
  -9   3   7        3.40        5.47      3.07 o 
  -8   3   7      553.40      517.47     13.98 o 
  -7   3   7       34.63       27.64      3.90 o 
  -6   3   7      247.98      231.97      8.76 o 
  -5   3   7       25.33       24.07      3.02 o 
  -4   3   7      149.74      159.55      5.96 o 
  -3   3   7      359.22      349.84      8.58 o 
  -2   3   7      562.51      540.57     10.43 o 
  -1   3   7       99.57      103.22      6.01 o 
   0   3   7     1568.73     1595.01     25.23 o 
   1   3   7      418.17      408.52     11.93 o 
   2   3   7        6.37        7.80      2.97 o 
   3   3   7      141.13      132.20     19.78 o 
   4   3   7      115.88      100.86      8.56 o 
   5   3   7       64.62       48.39      6.62 o 
   6   3   7        0.95        8.11      4.51 o 
   7   3   7        5.95        2.70      4.38 o 
   8   3   7       29.66       42.54      7.13 o 
   9   3   7       14.10       15.07      4.22 o 
  10   3   7        8.86        6.25      5.77 o 
  11   3   7       55.60       64.37      9.44 o 
  12   3   7       36.17       34.64      8.40 o 
 -15   4   7        4.40       10.01      6.79 o 
 -14   4   7        0.10       10.22      6.79 o 
 -13   4   7        8.90       13.35      6.41 o 
 -12   4   7       21.26       20.47     11.27 o 
 -11   4   7       73.21       65.30     11.84 o 
 -10   4   7        0.01        5.00      5.35 o 
  -9   4   7       31.06       34.89      6.59 o 
  -8   4   7       43.11       42.62      5.10 o 
  -7   4   7        8.36       12.59      3.85 o 
  -6   4   7      195.50      174.89      8.27 o 
  -5   4   7       99.12       94.89      6.70 o 
  -4   4   7        1.47        4.96      3.16 o 
  -3   4   7       12.74       15.77      3.89 o 
  -2   4   7      110.38      105.74      6.92 o 
  -1   4   7        0.42        4.41      3.29 o 
   0   4   7      114.62       97.04      9.53 o 
   1   4   7        0.12       -1.01      3.91 o 
   2   4   7       44.34       47.90      5.50 o 
   3   4   7       14.85       28.57      5.77 o 
   4   4   7       21.21       13.54      4.84 o 
   5   4   7       16.17       15.94      5.25 o 
   6   4   7       12.74       21.61     10.77 o 
   7   4   7       46.31       54.51      8.22 o 
   8   4   7       12.34       15.12      4.51 o 
   9   4   7       18.45       23.86      7.15 o 
  10   4   7       22.36       27.17      6.87 o 
 -12   5   7        5.83       16.11      7.78 o 
 -11   5   7        1.10        7.43     10.51 o 
 -10   5   7       71.38      104.96     18.20 o 
  -9   5   7       24.04       28.33      8.04 o 
  -8   5   7        0.66       -1.83      5.96 o 
  -7   5   7        6.22        1.36      5.60 o 
  -6   5   7        1.73        0.52      5.05 o 
  -5   5   7        0.34        3.52      4.91 o 
  -4   5   7        0.24        2.82      4.68 o 
  -3   5   7        3.01        1.62      3.88 o 
  -2   5   7       10.42       12.14      4.18 o 
  -1   5   7        6.18       -0.26      4.27 o 
   0   5   7       20.80       26.44      4.73 o 
   1   5   7       32.02       27.48      5.04 o 
   2   5   7       24.45       22.56      5.70 o 
   3   5   7       32.00       47.78      8.88 o 
   4   5   7        2.88        4.08      5.43 o 
   5   5   7        4.98        7.60      5.67 o 
   6   5   7        1.68        9.77      6.32 o 
   7   5   7       23.15       33.24      6.97 o 
  -7   6   7        5.08       11.78     10.01 o 
  -6   6   7        0.05        3.76      7.42 o 
  -5   6   7        0.18        8.54      6.14 o 
  -4   6   7        0.28        1.82      6.04 o 
  -3   6   7        0.21       14.97      6.90 o 
  -2   6   7        3.40        0.79      9.11 o 
  -1   6   7        0.18        3.11      5.71 o 
   0   6   7        0.09        1.46      5.40 o 
   1   6   7       10.19        7.71      9.00 o 
   2   6   7        3.38       12.42      6.70 o 
 -19   0   8        0.01        7.83      8.01 o 
 -18   0   8        0.06       14.43      7.68 o 
 -17   0   8        0.26       -1.90      6.42 o 
 -16   0   8      209.39      170.97     17.14 o 
 -15   0   8       74.57       87.34     11.80 o 
 -14   0   8      105.64      103.14     12.56 o 
 -13   0   8       90.98       98.84     11.95 o 
 -12   0   8       20.88       23.98      6.67 o 
 -11   0   8        5.38        3.31      4.47 o 
 -10   0   8       94.00      102.86     10.87 o 
  -9   0   8      364.80      373.74     19.54 o 
  -8   0   8     2837.73     2988.45     62.96 o 
  -7   0   8        0.39        4.09      3.82 o 
  -6   0   8       75.53       79.38      8.31 o 
  -5   0   8     1353.73     1373.12     22.50 o 
  -4   0   8      967.98      934.08     17.18 o 
  -3   0   8     1098.66     1078.52     18.88 o 
  -2   0   8     1262.87     1270.80     38.81 o 
   0   0   8     2896.10     3417.28     43.32 o 
   1   0   8      425.63      475.83     12.85 o 
   2   0   8      648.20      769.79     17.33 o 
   3   0   8       17.01       13.14      3.49 o 
   4   0   8       98.47       76.29      6.13 o 
   5   0   8      677.29      669.38     17.81 o 
   6   0   8      281.84      285.68     12.05 o 
   7   0   8       80.78       74.76      6.99 o 
   8   0   8       18.23       23.65      5.03 o 
   9   0   8        0.04       -1.48      3.77 o 
  10   0   8      102.14      106.68     13.94 o 
  11   0   8      145.33      132.36     10.49 o 
  12   0   8       62.85       76.60      9.91 o 
  13   0   8       30.94       30.23     10.64 o 
 -18   1   8        5.71        8.99      5.51 o 
 -17   1   8        3.75        7.08      4.54 o 
 -16   1   8       14.46       22.51      5.81 o 
 -15   1   8        6.88        7.53      4.64 o 
 -14   1   8      246.17      246.10     11.06 o 
 -13   1   8       47.59       44.14      6.50 o 
 -12   1   8       59.09       52.50      6.12 o 
 -11   1   8      135.72      128.20      7.59 o 
 -10   1   8      180.74      182.80     12.54 o 
  -9   1   8      168.46      142.99      7.29 o 
  -8   1   8       53.40       50.51      4.64 o 
  -7   1   8      171.34      170.70     11.36 o 
  -6   1   8       73.74       68.25      4.68 o 
  -5   1   8       78.76       84.79      3.06 o 
  -4   1   8       28.08       28.13      1.90 o 
  -3   1   8      250.79      251.04      5.85 o 
  -2   1   8        9.22       16.79      1.83 o 
  -1   1   8      186.80      174.61      4.42 o 
   0   1   8      209.24      218.24      5.70 o 
   1   1   8      111.44       88.15      3.84 o 
   2   1   8       87.02       70.96      4.34 o 
   3   1   8      520.67      459.00      9.48 o 
   4   1   8      583.85      559.79     10.93 o 
   5   1   8      654.22      610.20     11.94 o 
   6   1   8      608.46      558.57     11.85 o 
   7   1   8        1.15        1.09      2.49 o 
   8   1   8       26.68       21.75      4.36 o 
   9   1   8       37.99       34.03      5.27 o 
  10   1   8        8.52        8.71      3.94 o 
  11   1   8       37.81       38.71      5.56 o 
  12   1   8       38.62       44.00      8.10 o 
  13   1   8        7.46       11.64      6.23 o 
 -18   2   8        0.05        7.65      5.65 o 
 -17   2   8        7.00        3.76      4.36 o 
 -16   2   8       11.07       11.47      5.81 o 
 -15   2   8       23.96       18.90      4.53 o 
 -14   2   8        1.45        1.67      3.56 o 
 -13   2   8       64.60       70.14      6.26 o 
 -12   2   8        2.52       -0.76      4.69 o 
 -11   2   8        4.14        8.99      3.52 o 
 -10   2   8       88.61       92.28      6.59 o 
  -9   2   8       35.67       37.01      4.44 o 
  -8   2   8       40.74       36.88      4.30 o 
  -7   2   8      143.53      158.43      7.32 o 
  -6   2   8       28.86       28.76      3.77 o 
  -5   2   8      367.82      368.72     14.10 o 
  -4   2   8       51.94       47.88      3.43 o 
  -3   2   8      456.85      428.56      9.24 o 
  -2   2   8       51.01       52.72      3.35 o 
  -1   2   8       33.96       36.08      2.19 o 
   0   2   8       49.49       52.59      3.01 o 
   1   2   8        1.04        4.10      1.61 o 
   2   2   8       30.83       34.46      3.03 o 
   3   2   8        0.70       -2.26      2.26 o 
   4   2   8       21.20       17.47      3.49 o 
   5   2   8      190.36      174.59      8.33 o 
   6   2   8       13.87       11.27      3.36 o 
   7   2   8        0.34        3.23      2.99 o 
   8   2   8       19.07       16.65      7.89 o 
   9   2   8       24.97       27.85      5.51 o 
  10   2   8        8.25       14.39      4.40 o 
  11   2   8        5.04        6.19      4.82 o 
  12   2   8        2.96       11.67      4.83 o 
 -17   3   8        2.42       11.15      6.50 o 
 -16   3   8        1.06        9.99      7.97 o 
 -15   3   8        5.25        5.11      5.71 o 
 -14   3   8        0.00        0.84      3.97 o 
 -13   3   8       24.32       32.49      5.20 o 
 -12   3   8        2.48        3.77      5.04 o 
 -11   3   8        8.50        5.30      3.47 o 
 -10   3   8        3.60        2.55      3.19 o 
  -9   3   8        0.02        3.15      3.20 o 
  -8   3   8       83.64       79.81      5.86 o 
  -7   3   8      285.13      265.81      9.96 o 
  -6   3   8       14.07       16.54      3.19 o 
  -5   3   8        0.16        3.06      2.42 o 
  -4   3   8        0.35       -1.07      1.98 o 
  -3   3   8        2.20        0.69      2.14 o 
  -2   3   8        0.34        0.08      2.98 o 
  -1   3   8       53.26       45.38      4.70 o 
   0   3   8       42.23       42.25      4.74 o 
   1   3   8      310.28      319.78     12.84 o 
   2   3   8        0.06        1.09      2.85 o 
   3   3   8       16.94       15.29      5.91 o 
   4   3   8        0.93       -1.23      3.96 o 
   5   3   8        1.05        0.12      4.10 o 
   6   3   8       40.14       37.81      6.37 o 
   7   3   8        2.41        0.41      3.80 o 
   8   3   8       10.81       20.01      7.88 o 
   9   3   8        0.47        2.52      3.85 o 
  10   3   8       14.94       18.93      5.00 o 
  11   3   8        8.84       14.49      5.90 o 
 -15   4   8        0.11        3.04      6.56 o 
 -14   4   8        1.04        4.80     14.76 o 
 -13   4   8       47.40       52.20      8.46 o 
 -12   4   8        3.63        3.36      5.68 o 
 -11   4   8       27.64       21.23      6.30 o 
 -10   4   8        0.59        9.91      5.37 o 
  -9   4   8       25.08       19.11      6.25 o 
  -8   4   8       19.81       27.85      4.46 o 
  -7   4   8       51.98       56.28      4.75 o 
  -6   4   8       27.78       26.67      4.88 o 
  -5   4   8      325.08      318.93     12.09 o 
  -4   4   8       65.20       58.55      5.83 o 
  -3   4   8       22.16       28.60      5.76 o 
  -2   4   8       30.46       35.50      4.97 o 
  -1   4   8        2.21        2.09      4.42 o 
   0   4   8        0.06        0.52      3.36 o 
   1   4   8       28.39       21.46      4.32 o 
   2   4   8        5.30        5.67      4.38 o 
   3   4   8        2.97        6.98      7.73 o 
   4   4   8       48.08       37.20      6.84 o 
   5   4   8        4.73        8.16      5.42 o 
   6   4   8       43.16       41.04     13.61 o 
   7   4   8       18.34       16.96      6.69 o 
   8   4   8        0.10       -5.41      5.41 o 
   9   4   8       13.42       10.27      6.53 o 
 -12   5   8        4.50       12.21     11.58 o 
 -11   5   8        0.99        4.02     10.08 o 
 -10   5   8       10.00        8.79      7.20 o 
  -9   5   8       29.35       27.45      8.58 o 
  -8   5   8        2.30       -1.44      6.08 o 
  -7   5   8        2.15        7.34      6.00 o 
  -6   5   8        1.59        6.82      5.19 o 
  -5   5   8        0.97       -3.07      5.53 o 
  -4   5   8        1.90        1.62      4.59 o 
  -3   5   8        4.71        4.54      4.59 o 
  -2   5   8        0.01        0.49      4.62 o 
  -1   5   8        1.91        4.77      4.01 o 
   0   5   8       13.77       27.14      4.99 o 
   1   5   8       28.57       26.96      6.35 o 
   2   5   8       15.40       27.14      6.41 o 
   3   5   8        5.24       16.13      5.93 o 
   4   5   8       71.94       70.82      8.98 o 
   5   5   8       32.05       42.59      8.14 o 
   6   5   8       12.03       28.02      7.62 o 
  -5   6   8        8.69        4.60      6.55 o 
  -4   6   8       21.09       17.29      7.68 o 
  -3   6   8       11.90       18.26      9.76 o 
  -2   6   8       10.12       16.34      7.13 o 
  -1   6   8        6.89        9.76      6.41 o 
   0   6   8        0.01        4.22      7.99 o 
 -18   1   9        2.29        2.77      4.79 o 
 -17   1   9        1.32        4.52      6.81 o 
 -16   1   9        0.85        1.51      4.18 o 
 -15   1   9        2.44        5.92      4.49 o 
 -14   1   9       40.86       44.27      6.96 o 
 -13   1   9      236.70      239.76     10.82 o 
 -12   1   9       14.62       11.73      3.82 o 
 -11   1   9      127.22      114.39      7.34 o 
 -10   1   9       31.54       23.14      4.16 o 
  -9   1   9       18.18       19.03      3.80 o 
  -8   1   9        0.06       -2.53      2.53 o 
  -7   1   9       53.24       54.08      4.65 o 
  -6   1   9      214.14      210.44      7.95 o 
  -5   1   9       14.94       18.20      1.79 o 
  -4   1   9      230.42      243.30      5.55 o 
  -3   1   9      252.10      255.68      5.43 o 
  -2   1   9      274.40      306.01      6.67 o 
  -1   1   9      208.38      214.60      6.07 o 
   0   1   9       19.67       18.92      2.31 o 
   1   1   9       27.61       27.36      3.41 o 
   2   1   9       18.17       16.01      2.55 o 
   3   1   9       74.63       70.23      4.13 o 
   4   1   9        2.82        5.49      2.39 o 
   5   1   9       12.23       13.61      2.72 o 
   6   1   9       29.92       27.61      3.36 o 
   7   1   9      159.15      149.20      8.30 o 
   8   1   9      309.37      284.51     11.52 o 
   9   1   9       21.30       27.69      4.76 o 
  10   1   9        0.10        1.65      3.68 o 
  11   1   9       33.41       37.83      5.74 o 
  12   1   9        5.98       14.11      4.65 o 
 -18   2   9        0.04        5.82      4.73 o 
 -17   2   9        2.34        5.78      4.89 o 
 -16   2   9       19.77       24.54      5.68 o 
 -15   2   9       20.12       30.96      5.44 o 
 -14   2   9       25.15       30.26      5.66 o 
 -13   2   9        1.29        3.10      4.04 o 
 -12   2   9       39.06       40.25      5.29 o 
 -11   2   9       40.00       47.93      5.38 o 
 -10   2   9       15.52       15.77      3.65 o 
  -9   2   9        1.41        1.79      2.89 o 
  -8   2   9        3.51       -0.05      4.03 o 
  -7   2   9        0.92        2.35      2.46 o 
  -6   2   9       88.24       81.00      4.63 o 
  -5   2   9       37.56       35.06      3.29 o 
  -4   2   9      101.50       88.44      4.71 o 
  -3   2   9      618.76      623.69     11.83 o 
  -2   2   9     1313.30     1296.64     17.74 o 
  -1   2   9      147.64      149.17      6.68 o 
   0   2   9      202.98      195.79      5.19 o 
   1   2   9      261.38      251.71      7.25 o 
   2   2   9      561.89      576.94     11.36 o 
   3   2   9      146.79      151.95      7.31 o 
   4   2   9      216.06      216.88     11.32 o 
   5   2   9        0.23        4.77      3.20 o 
   6   2   9       17.92       22.96      4.02 o 
   7   2   9        1.30       -1.48      3.93 o 
   8   2   9       80.69       84.40      7.02 o 
   9   2   9       63.92       67.95      7.58 o 
  10   2   9        4.97       20.28      5.73 o 
  11   2   9        8.55       16.26      4.79 o 
 -16   3   9        0.01        3.47      6.01 o 
 -15   3   9        8.08        6.92      6.81 o 
 -14   3   9        9.71       21.49      5.02 o 
 -13   3   9        2.43        6.54      3.99 o 
 -12   3   9       34.29       31.43      4.83 o 
 -11   3   9       86.58       94.83      7.08 o 
 -10   3   9       92.01       86.62      6.70 o 
  -9   3   9      232.13      208.84      9.50 o 
  -8   3   9      560.65      502.14     18.62 o 
  -7   3   9       12.11       11.95      3.88 o 
  -6   3   9       90.59       92.30      5.41 o 
  -5   3   9       76.13       76.73      5.10 o 
  -4   3   9        0.90        2.03      2.34 o 
  -3   3   9       25.84       32.32      4.32 o 
  -2   3   9        0.00        4.77      3.00 o 
  -1   3   9        1.90        3.59      3.24 o 
   0   3   9       49.15       54.83      5.35 o 
   1   3   9      321.74      309.07     11.03 o 
   2   3   9       25.39       22.61      5.57 o 
   3   3   9      325.90      334.76     15.47 o 
   4   3   9      143.26      150.10     11.58 o 
   5   3   9        7.36       14.21      4.94 o 
   6   3   9       62.54       70.58      8.48 o 
   7   3   9      158.98      168.37     12.65 o 
   8   3   9       82.47       94.56     10.03 o 
   9   3   9       30.24       36.89      5.80 o 
  10   3   9        0.12        3.07      4.24 o 
 -14   4   9        0.14       -2.53      6.26 o 
 -13   4   9       27.50       25.65     10.84 o 
 -12   4   9       31.15       38.64      7.76 o 
 -11   4   9       39.73       44.16      7.56 o 
 -10   4   9       73.04       67.53      6.83 o 
  -9   4   9       15.11        9.28      4.24 o 
  -8   4   9       11.23        7.60      3.78 o 
  -7   4   9        0.09        2.65      6.04 o 
  -6   4   9       29.06       33.16      5.55 o 
  -5   4   9        0.19        2.63      4.02 o 
  -4   4   9        3.94       -3.19      3.19 o 
  -3   4   9      138.71      133.40      8.33 o 
  -2   4   9      163.64      152.13      8.78 o 
  -1   4   9        8.11       11.24      5.33 o 
   0   4   9       95.66      107.44      7.48 o 
   1   4   9      278.99      266.03     17.99 o 
   2   4   9       77.60       84.43      8.95 o 
   3   4   9       31.56       32.20      6.26 o 
   4   4   9        5.91        5.89      5.07 o 
   5   4   9       16.68        7.75      5.88 o 
   6   4   9        3.89       10.91      6.42 o 
   7   4   9       13.50       22.32      7.05 o 
   8   4   9       15.20       16.38      6.73 o 
 -11   5   9        3.57        4.26      7.22 o 
 -10   5   9        0.40        8.93      7.70 o 
  -9   5   9        0.22        8.87      7.63 o 
  -8   5   9        1.14       -2.30      6.15 o 
  -7   5   9        9.55       19.29      7.00 o 
  -6   5   9        1.48       21.01     15.39 o 
  -5   5   9       44.93       49.67      6.50 o 
  -4   5   9       23.32       31.27      5.54 o 
  -3   5   9        3.42        7.76      4.04 o 
  -2   5   9        0.02       -0.98      4.12 o 
  -1   5   9        1.18        3.09      4.40 o 
   0   5   9        0.18        1.38      4.78 o 
   1   5   9        3.15       -0.14      5.29 o 
   2   5   9        2.38       11.64      5.79 o 
   3   5   9       15.64        7.35      5.48 o 
   4   5   9        0.48        4.55      5.48 o 
   5   5   9        8.07       13.63      6.84 o 
 -18   0  10        3.57        6.82      8.39 o 
 -17   0  10      121.71      112.87     15.01 o 
 -16   0  10      138.82      149.90     16.33 o 
 -15   0  10      138.75      119.24     14.66 o 
 -14   0  10       96.41      105.14     13.39 o 
 -13   0  10       52.34       63.39     10.19 o 
 -12   0  10       35.37       40.51      8.80 o 
 -11   0  10       22.43       20.93      7.48 o 
 -10   0  10      125.47      110.44     12.08 o 
  -9   0  10      190.27      159.32     13.62 o 
  -8   0  10       89.15       81.61      9.65 o 
  -7   0  10      688.63      760.07     28.33 o 
  -6   0  10      122.03      112.75      6.34 o 
  -5   0  10      163.46      179.77      7.72 o 
  -4   0  10        5.04        2.61      4.78 o 
  -3   0  10      213.47      214.10      8.64 o 
  -2   0  10       77.76       60.18      4.73 o 
  -1   0  10        3.46        5.42      5.43 o 
   0   0  10      245.38      228.55      9.44 o 
   1   0  10      548.09      502.61     14.69 o 
   2   0  10      887.63      922.50     21.17 o 
   3   0  10      403.52      369.58     16.39 o 
   4   0  10      634.74      585.21     17.34 o 
   5   0  10      547.57      534.33     18.39 o 
   6   0  10      214.82      189.15     10.51 o 
   7   0  10        0.20        4.88      4.04 o 
   8   0  10        0.60        9.57      4.45 o 
   9   0  10       31.08       43.36      6.34 o 
  10   0  10       69.60       78.85     12.56 o 
  11   0  10        4.40       15.19      8.97 o 
  12   0  10       10.90       14.33     10.54 o 
 -18   1  10       23.99       24.66     10.75 o 
 -17   1  10        9.77       10.31      5.24 o 
 -16   1  10       22.20       37.83      7.06 o 
 -15   1  10       15.76        8.24     10.58 o 
 -14   1  10        3.89       -3.25      4.70 o 
 -13   1  10       86.62       84.41      8.35 o 
 -12   1  10        8.89       13.00      4.12 o 
 -11   1  10      219.03      183.52     10.26 o 
 -10   1  10       24.44       25.01      4.32 o 
  -9   1  10        5.35        5.02      3.09 o 
  -8   1  10      217.63      206.74     10.10 o 
  -7   1  10      413.71      409.35      8.78 o 
  -6   1  10      460.89      450.44      9.85 o 
  -5   1  10      704.04      710.08     11.07 o 
  -4   1  10      364.75      344.72      7.25 o 
  -3   1  10     1005.63     1013.14     13.62 o 
  -2   1  10       32.35       28.62      3.18 o 
  -1   1  10       12.46       18.10      2.49 o 
   0   1  10       39.37       42.58      3.22 o 
   1   1  10       20.42       21.59      3.45 o 
   2   1  10      206.25      184.32      6.37 o 
   3   1  10      135.93      129.38      9.38 o 
   4   1  10       84.60       69.43      4.40 o 
   5   1  10       22.92       17.24      3.60 o 
   6   1  10       58.38       56.61      5.38 o 
   7   1  10       19.17       30.17      4.56 o 
   8   1  10       84.67       81.43     10.16 o 
   9   1  10       36.08       41.89      6.93 o 
  10   1  10       69.68       93.09     13.47 o 
  11   1  10       21.12       40.49      6.87 o 
 -18   2  10        0.21       -5.69      6.09 o 
 -17   2  10        1.75        0.37      6.69 o 
 -16   2  10        0.83        7.34      5.81 o 
 -15   2  10        0.01        4.44      3.99 o 
 -14   2  10        0.76        5.44      4.04 o 
 -13   2  10       43.36       36.99      5.54 o 
 -12   2  10       44.06       46.08      5.48 o 
 -11   2  10       71.15       74.52      6.36 o 
 -10   2  10        9.50       12.80      4.73 o 
  -9   2  10       40.61       35.94      4.74 o 
  -8   2  10        3.10        3.75      3.04 o 
  -7   2  10       19.15       15.85      2.94 o 
  -6   2  10        0.45       -2.00      2.00 o 
  -5   2  10      113.43      104.99      5.26 o 
  -4   2  10       17.08       18.71      2.86 o 
  -3   2  10        0.81        0.15      2.73 o 
  -2   2  10      672.30      649.84     12.44 o 
  -1   2  10       55.66       47.75      6.67 o 
   0   2  10      312.70      290.32     10.49 o 
   1   2  10      125.63      115.83     13.65 o 
   2   2  10      100.73       96.39      5.98 o 
   3   2  10      590.84      578.17     14.61 o 
   4   2  10       15.60       15.12      3.42 o 
   5   2  10       13.79        9.47      3.26 o 
   6   2  10       76.83       74.65      8.11 o 
   7   2  10        5.58        8.68      5.21 o 
   8   2  10       31.51       50.31      6.94 o 
   9   2  10        0.04        0.59      4.22 o 
  10   2  10        4.90        3.31      4.31 o 
  11   2  10        1.45       18.32      6.12 o 
 -16   3  10       38.56       43.63     11.22 o 
 -15   3  10        8.11       11.82      4.70 o 
 -14   3  10        0.04        6.09      4.20 o 
 -13   3  10        6.79        5.18      3.71 o 
 -12   3  10        0.02        2.42      3.79 o 
 -11   3  10       18.05       22.67      4.56 o 
 -10   3  10        0.76        5.44      3.76 o 
  -9   3  10        0.31       -3.26      3.52 o 
  -8   3  10       36.35       29.61      3.96 o 
  -7   3  10       67.06       61.31      4.92 o 
  -6   3  10        0.34        1.11      3.42 o 
  -5   3  10       21.81       21.58      3.30 o 
  -4   3  10        0.74        2.18      2.99 o 
  -3   3  10       24.45       17.45      3.71 o 
  -2   3  10       87.08       73.72      6.02 o 
  -1   3  10        9.59        6.49      3.61 o 
   0   3  10        2.00       -0.17      3.34 o 
   1   3  10        0.62        0.90      3.92 o 
   2   3  10      105.68      108.97     19.70 o 
   3   3  10        0.01        1.34      6.84 o 
   4   3  10        7.71       12.72      4.76 o 
   5   3  10        0.43        5.29     11.01 o 
   6   3  10        2.74       -0.13      4.29 o 
   7   3  10        6.70       -1.10      4.76 o 
   8   3  10        0.18       12.38      5.68 o 
   9   3  10        0.58        8.80      6.27 o 
 -14   4  10        1.41        0.75      6.98 o 
 -13   4  10        9.47       12.90      6.40 o 
 -12   4  10       66.35       87.25     10.06 o 
 -11   4  10        0.38        3.54      4.09 o 
 -10   4  10      108.14       75.69      6.89 o 
  -9   4  10        9.46       12.65      3.87 o 
  -8   4  10        0.96        9.19      4.41 o 
  -7   4  10       19.77       26.55      5.14 o 
  -6   4  10        1.92        5.83      4.58 o 
  -5   4  10        0.92        7.80      4.06 o 
  -4   4  10       11.89        5.15      3.87 o 
  -3   4  10       12.97       16.41      4.29 o 
  -2   4  10        0.33        3.88      3.90 o 
  -1   4  10       88.13       93.36      7.43 o 
   0   4  10       49.90       70.14      6.42 o 
   1   4  10       51.21       56.67     12.35 o 
   2   4  10       31.84       29.18      6.35 o 
   3   4  10       10.48       18.55      8.58 o 
   4   4  10        0.40        2.92      4.75 o 
   5   4  10        0.36       11.88      5.89 o 
   6   4  10        2.57        4.00      5.49 o 
   7   4  10        1.04       -0.46      5.77 o 
 -11   5  10        4.64        3.53      7.48 o 
 -10   5  10       19.58       25.45      7.98 o 
  -9   5  10       15.21       26.14     12.26 o 
  -8   5  10       20.79       26.31     10.54 o 
  -7   5  10       42.10       30.81      7.78 o 
  -6   5  10       43.43       49.82      6.55 o 
  -5   5  10       10.40        6.97      5.62 o 
  -4   5  10        1.44       12.10      7.05 o 
  -3   5  10        9.53        9.06      5.84 o 
  -2   5  10        1.81        2.57      4.80 o 
  -1   5  10        4.02       10.37      7.31 o 
   0   5  10        4.09        3.04     11.15 o 
   1   5  10        0.62        5.12      5.43 o 
   2   5  10        4.72        8.44      5.80 o 
   3   5  10        8.11       11.32     12.88 o 
   4   5  10        2.48       12.58      7.12 o 
 -18   1  11        3.76        9.99      8.09 o 
 -17   1  11       10.91       26.71     15.20 o 
 -16   1  11        8.97       12.27      5.25 o 
 -15   1  11        5.08       -0.19      4.93 o 
 -14   1  11        1.63        5.31      6.62 o 
 -13   1  11        9.75        8.35      6.72 o 
 -12   1  11       16.25       16.50      6.58 o 
 -11   1  11        8.19        7.72      4.90 o 
 -10   1  11       86.26       70.12      7.40 o 
  -9   1  11      115.17      129.32      9.26 o 
  -8   1  11       23.59       17.05      4.54 o 
  -7   1  11        2.33        2.27      2.32 o 
  -6   1  11      176.71      165.80      7.21 o 
  -5   1  11      460.86      446.48     11.67 o 
  -4   1  11        7.66        4.15      1.72 o 
  -3   1  11        3.06        8.75      1.98 o 
  -2   1  11       31.96       25.57      2.65 o 
  -1   1  11      423.66      433.91      9.35 o 
   0   1  11      117.64      119.92      5.15 o 
   1   1  11        9.02       13.14      3.77 o 
   2   1  11       22.22       27.83      3.26 o 
   3   1  11       68.32       82.53      5.79 o 
   4   1  11       20.06       20.37      4.18 o 
   5   1  11       35.85       41.75      4.77 o 
   6   1  11       94.71       93.12      6.88 o 
   7   1  11       37.98       41.98      5.45 o 
   8   1  11        0.06       12.07      4.16 o 
   9   1  11        1.01        9.89      6.63 o 
  10   1  11        3.13        6.00      5.38 o 
  11   1  11        2.67       15.60      5.32 o 
 -17   2  11        2.09        9.30      7.49 o 
 -16   2  11        1.34        9.56      4.53 o 
 -15   2  11        5.70        8.97      5.11 o 
 -14   2  11       48.38       54.57      6.40 o 
 -13   2  11       20.95       27.63      5.01 o 
 -12   2  11       48.16       50.43      5.82 o 
 -11   2  11      195.79      185.69      9.75 o 
 -10   2  11       76.21       76.38      6.41 o 
  -9   2  11      102.36      109.36      7.23 o 
  -8   2  11       87.03       87.48      5.46 o 
  -7   2  11       29.41       37.54      4.21 o 
  -6   2  11       73.30       68.51      4.71 o 
  -5   2  11       19.15       21.49      3.26 o 
  -4   2  11       31.10       29.50      3.52 o 
  -3   2  11       38.28       33.11      3.56 o 
  -2   2  11      129.28      115.13      5.48 o 
  -1   2  11       52.15       59.03      4.29 o 
   0   2  11      377.97      390.85     12.21 o 
   1   2  11       28.62       31.58      5.41 o 
   2   2  11        7.17        0.19      4.10 o 
   3   2  11        0.53        0.84      3.96 o 
   4   2  11      229.94      226.24     12.50 o 
   5   2  11      436.12      419.59     18.14 o 
   6   2  11       47.07       52.99      6.98 o 
   7   2  11       12.82        7.01      3.97 o 
   8   2  11       19.30       32.86      5.34 o 
   9   2  11       61.31       60.46      6.82 o 
  10   2  11        4.40       12.35      5.30 o 
 -16   3  11       10.94       13.71      5.18 o 
 -15   3  11       35.51       47.53      8.16 o 
 -14   3  11       14.83       15.21      4.62 o 
 -13   3  11        3.98       10.47      5.23 o 
 -12   3  11        4.38        1.92      5.55 o 
 -11   3  11        0.02        6.55      3.71 o 
 -10   3  11       12.78       12.60     10.17 o 
  -9   3  11        4.89        4.03      3.03 o 
  -8   3  11       18.40       10.94      3.23 o 
  -7   3  11       28.94       24.37      3.63 o 
  -6   3  11      124.42      121.10      6.30 o 
  -5   3  11      148.98      134.57      8.11 o 
  -4   3  11      256.15      265.96     11.04 o 
  -3   3  11      113.95      122.34      7.78 o 
  -2   3  11      638.58      591.42     56.98 o 
  -1   3  11      486.18      500.53     14.97 o 
   0   3  11      244.10      247.03     17.73 o 
   1   3  11       17.19       17.61      5.45 o 
   2   3  11       37.02       24.13      7.59 o 
   3   3  11       49.28       44.75     10.84 o 
   4   3  11        0.00        0.77      3.98 o 
   5   3  11       15.03       15.47      5.44 o 
   6   3  11       22.77       22.31      6.00 o 
   7   3  11        0.00        4.89      5.18 o 
   8   3  11        6.56        6.83      5.38 o 
 -14   4  11        1.72        9.19     12.56 o 
 -13   4  11       22.99       25.63      7.68 o 
 -12   4  11        5.68        7.10      4.57 o 
 -11   4  11       38.43       38.84      6.19 o 
 -10   4  11        5.94       14.23      4.05 o 
  -9   4  11        4.56       10.94      7.54 o 
  -8   4  11       78.18       73.73      7.04 o 
  -7   4  11       25.34       33.35      5.72 o 
  -6   4  11        4.65       10.38      4.23 o 
  -5   4  11        0.73        6.08      4.18 o 
  -4   4  11        1.01       -2.26      3.59 o 
  -3   4  11        1.26        0.01      3.64 o 
  -2   4  11       13.76       19.36      5.01 o 
  -1   4  11        4.50        4.08      4.70 o 
   0   4  11       12.21       13.85      5.80 o 
   1   4  11        0.45        2.33      4.95 o 
   2   4  11        1.64       -3.28      4.80 o 
   3   4  11        0.01        5.16      5.73 o 
   4   4  11       10.65       18.50      6.15 o 
   5   4  11       66.94       66.10      9.52 o 
   6   4  11       34.41       39.66      8.14 o 
 -10   5  11       32.06       33.48      8.72 o 
  -9   5  11        1.02        5.26      6.84 o 
  -8   5  11        6.88       14.72      8.48 o 
  -7   5  11        0.11        3.46      5.36 o 
  -6   5  11        1.83        5.38      4.96 o 
  -5   5  11       11.80       10.23      5.43 o 
  -4   5  11        3.63        8.64      5.09 o 
  -3   5  11        8.12        1.83      5.04 o 
  -2   5  11       56.29       60.56      7.47 o 
  -1   5  11        2.07        4.07      5.38 o 
   0   5  11        3.90        3.05      6.19 o 
   1   5  11        8.54        7.40      6.33 o 
   2   5  11        4.43       14.45      6.82 o 
   3   5  11        2.46        4.21     11.09 o 
 -18   0  12       17.01       12.49      7.51 o 
 -17   0  12        0.04       -4.88      7.51 o 
 -16   0  12      114.23      106.10     15.39 o 
 -15   0  12       46.96       71.52     11.98 o 
 -14   0  12       92.83       94.62     13.85 o 
 -13   0  12        7.73       14.56      6.72 o 
 -12   0  12        3.11       -1.97      6.12 o 
 -11   0  12       29.99       33.36      8.97 o 
 -10   0  12      317.95      363.23     22.62 o 
  -9   0  12      219.23      220.26     17.24 o 
  -8   0  12      527.97      586.23     22.13 o 
  -7   0  12      281.83      266.82     31.64 o 
  -6   0  12      237.33      208.94     11.80 o 
  -5   0  12      179.34      162.80      8.18 o 
  -4   0  12      267.80      276.46     13.41 o 
  -3   0  12      225.25      219.00      9.56 o 
  -2   0  12        7.18       10.92      3.32 o 
  -1   0  12       47.28       55.30      7.78 o 
   0   0  12       18.05       19.06      3.96 o 
   1   0  12       87.16       75.93      6.74 o 
   2   0  12        7.53        6.27      3.74 o 
   3   0  12      289.42      283.39     12.72 o 
   4   0  12       80.51       87.84      7.61 o 
   5   0  12        4.71        7.62      3.99 o 
   6   0  12       11.48       15.67      6.05 o 
   7   0  12      143.93      143.06     10.29 o 
   8   0  12       87.20       62.53     12.11 o 
   9   0  12        0.02        0.03      7.53 o 
  10   0  12       49.75       60.71     12.76 o 
 -18   1  12        4.20       13.20      6.28 o 
 -17   1  12        0.26        7.74      7.63 o 
 -16   1  12       24.71       25.03      6.45 o 
 -15   1  12       15.02       14.30      5.58 o 
 -14   1  12       29.21       23.58      6.24 o 
 -13   1  12       17.89       20.16      5.88 o 
 -12   1  12       35.66       40.11      6.87 o 
 -11   1  12       27.83       32.75      6.20 o 
 -10   1  12       76.56       68.24     11.26 o 
  -9   1  12       13.87        7.89      5.70 o 
  -8   1  12        7.33        7.94      3.00 o 
  -7   1  12        0.82       -2.36      2.36 o 
  -6   1  12       13.19       14.26      2.94 o 
  -5   1  12      275.37      228.85      8.58 o 
  -4   1  12       59.06       53.77      4.48 o 
  -3   1  12      315.97      286.43      9.50 o 
  -2   1  12       99.43      102.77      4.87 o 
  -1   1  12      243.18      235.37      7.57 o 
   0   1  12      295.58      287.77     12.41 o 
   1   1  12      560.76      495.43     11.09 o 
   2   1  12      416.22      413.45     10.96 o 
   3   1  12      243.47      240.14      9.69 o 
   4   1  12       22.37       21.90      4.68 o 
   5   1  12        5.57        2.88      3.51 o 
   6   1  12       26.22       30.56      4.67 o 
   7   1  12        0.31        2.96      3.80 o 
   8   1  12        0.83       10.16      4.52 o 
   9   1  12        3.09        1.48      7.38 o 
  10   1  12        5.28       15.79      5.15 o 
 -17   2  12        2.34       13.54     10.24 o 
 -16   2  12        6.24       14.93      5.24 o 
 -15   2  12        0.02        4.92      6.34 o 
 -14   2  12        0.04        1.12      3.95 o 
 -13   2  12        1.22       -1.14      3.54 o 
 -12   2  12        6.58        8.70      4.13 o 
 -11   2  12       24.36       15.81      4.44 o 
 -10   2  12       10.24       11.79      4.13 o 
  -9   2  12       47.99       43.09      4.37 o 
  -8   2  12       66.33       67.06      5.04 o 
  -7   2  12       97.89       92.73      5.52 o 
  -6   2  12      238.80      231.67     12.17 o 
  -5   2  12      382.23      357.86      9.95 o 
  -4   2  12        6.19        9.50      2.75 o 
  -3   2  12       52.22       46.74      3.99 o 
  -2   2  12        0.46        2.36      2.43 o 
  -1   2  12      321.29      306.78     14.19 o 
   0   2  12        8.03        2.98      5.22 o 
   1   2  12       82.81       79.59      8.62 o 
   2   2  12       11.47        7.18      4.09 o 
   3   2  12        4.47        1.27      5.35 o 
   4   2  12       60.53       54.61      7.66 o 
   5   2  12       21.36       20.51      5.41 o 
   6   2  12       39.34       39.77      9.16 o 
   7   2  12       16.39       21.13      8.68 o 
   8   2  12       41.36       46.80      7.48 o 
   9   2  12       23.28       29.14      7.33 o 
 -16   3  12        0.95        6.70      5.77 o 
 -15   3  12       19.12       27.43      5.86 o 
 -14   3  12        0.01        4.00      4.45 o 
 -13   3  12       11.75        5.05      4.40 o 
 -12   3  12        0.00        3.32      4.94 o 
 -11   3  12        5.14        4.32      3.56 o 
 -10   3  12        3.17        4.62      4.59 o 
  -9   3  12        4.03        7.50      3.17 o 
  -8   3  12       23.16       15.91      3.87 o 
  -7   3  12        0.29        1.81      3.83 o 
  -6   3  12        0.94        1.54      3.48 o 
  -5   3  12       48.81       45.60      5.30 o 
  -4   3  12       14.43       15.42      4.18 o 
  -3   3  12        3.31        7.38      4.51 o 
  -2   3  12        8.00        9.30      3.94 o 
  -1   3  12       27.35       24.31      4.64 o 
   0   3  12       50.60       49.55      7.21 o 
   1   3  12        1.03       -3.85      3.85 o 
   2   3  12       21.03       21.90      5.83 o 
   3   3  12       23.06        5.04      4.95 o 
   4   3  12        3.74        9.01      5.16 o 
   5   3  12        2.67        8.16      7.04 o 
   6   3  12        6.23       -2.99      5.56 o 
   7   3  12        0.01       10.13      5.98 o 
 -13   4  12        4.86       20.02      6.75 o 
 -12   4  12        7.22        7.38      4.12 o 
 -11   4  12        0.52        7.27      5.05 o 
 -10   4  12       13.72       14.27      7.04 o 
  -9   4  12       84.37       90.57      8.37 o 
  -8   4  12        1.41       11.72      5.02 o 
  -7   4  12       28.47       38.96      6.07 o 
  -6   4  12        7.41        8.65      4.44 o 
  -5   4  12        2.42       13.94      6.05 o 
  -4   4  12        6.79       13.44      4.90 o 
  -3   4  12        9.31       22.49      5.49 o 
  -2   4  12       12.39       16.85      5.01 o 
  -1   4  12       22.70       27.84      6.34 o 
   0   4  12        1.68        5.09      4.92 o 
   1   4  12        2.31        8.18      4.85 o 
   2   4  12        4.28       12.84      6.38 o 
   3   4  12       17.25       27.55     12.12 o 
   4   4  12        1.49       15.15     10.53 o 
   5   4  12        0.02        0.74      5.84 o 
  -9   5  12        7.99       10.49      8.20 o 
  -8   5  12        0.06        8.30      5.39 o 
  -7   5  12        0.51        2.01      4.86 o 
  -6   5  12        0.21        6.80      7.04 o 
  -5   5  12        0.99        3.91      5.12 o 
  -4   5  12       16.93       30.96     10.17 o 
  -3   5  12       34.93       48.57      6.94 o 
  -2   5  12       27.20       37.02      8.01 o 
  -1   5  12        6.16       24.44      7.37 o 
   0   5  12        0.38       -1.80      7.61 o 
   1   5  12       10.65        8.06      6.81 o 
 -17   1  13       19.53       18.64      6.29 o 
 -16   1  13        1.61        9.10      6.09 o 
 -15   1  13       23.24       31.40      6.64 o 
 -14   1  13       40.89       47.34      7.88 o 
 -13   1  13       53.32       52.23      7.88 o 
 -12   1  13        5.31        3.22      5.43 o 
 -11   1  13       53.29       72.29     12.02 o 
 -10   1  13        0.23       -2.15      2.88 o 
  -9   1  13        7.08        9.65      2.96 o 
  -8   1  13       10.71       11.31      3.56 o 
  -7   1  13       11.45       18.42      5.41 o 
  -6   1  13       25.49       32.14      3.87 o 
  -5   1  13       86.86       75.87      5.41 o 
  -4   1  13      210.74      190.23      8.12 o 
  -3   1  13      164.57      145.26      7.29 o 
  -2   1  13       45.53       44.20      4.53 o 
  -1   1  13        0.11       -0.67      2.62 o 
   0   1  13       19.16       23.61      6.63 o 
   1   1  13      172.93      179.16      7.04 o 
   2   1  13       33.64       34.09      3.94 o 
   3   1  13        1.19        5.10      3.15 o 
   4   1  13       22.78       29.12      4.60 o 
   5   1  13        3.16        9.25      3.86 o 
   6   1  13        6.62        9.05      4.85 o 
   7   1  13       62.97       70.85      9.54 o 
   8   1  13       22.36       31.85      5.62 o 
   9   1  13        2.82       10.63      4.97 o 
 -17   2  13        4.15       14.38      9.70 o 
 -16   2  13        0.44        8.70      5.94 o 
 -15   2  13        3.56       15.22      6.15 o 
 -14   2  13        2.10        5.05      4.36 o 
 -13   2  13       45.77       46.26      7.32 o 
 -12   2  13        4.33        3.33      4.20 o 
 -11   2  13        5.14        4.98      4.09 o 
 -10   2  13       69.44       56.30      4.98 o 
  -9   2  13       21.33       27.41      4.16 o 
  -8   2  13       60.89       57.68      4.86 o 
  -7   2  13       66.67       63.99      4.95 o 
  -6   2  13       51.87       55.36      4.57 o 
  -5   2  13      196.51      192.43      7.66 o 
  -4   2  13      716.48      737.12     15.08 o 
  -3   2  13      177.80      185.86      8.33 o 
  -2   2  13       88.39       87.54      8.26 o 
  -1   2  13        7.45        7.92      4.05 o 
   0   2  13       71.15       69.46      7.71 o 
   1   2  13       48.05       57.48      7.52 o 
   2   2  13       17.63       18.22      5.08 o 
   3   2  13        5.89        7.41      4.71 o 
   4   2  13       12.67        5.42     16.52 o 
   5   2  13        0.09        8.38      6.62 o 
   6   2  13        1.73        5.71      5.25 o 
   7   2  13        3.51        2.67      9.21 o 
   8   2  13       23.22       31.05     14.89 o 
 -15   3  13        1.82        8.37      7.19 o 
 -14   3  13        3.75       13.53      4.93 o 
 -13   3  13       36.19       44.26      6.13 o 
 -12   3  13       46.92       56.34      6.51 o 
 -11   3  13       33.54       30.08      5.06 o 
 -10   3  13       86.13       83.89      6.15 o 
  -9   3  13       50.27       48.33      4.92 o 
  -8   3  13       11.71       12.81      3.61 o 
  -7   3  13       11.42        4.83      3.22 o 
  -6   3  13        9.24       10.07      4.42 o 
  -5   3  13        1.40       -3.19      3.87 o 
  -4   3  13        6.30       12.43      4.09 o 
  -3   3  13        0.97        3.87      3.43 o 
  -2   3  13        1.90        2.24      4.02 o 
  -1   3  13        2.74        0.52      5.40 o 
   0   3  13        1.58       14.37      5.19 o 
   1   3  13        0.53       -2.56      4.14 o 
   2   3  13      313.59      304.23     29.09 o 
   3   3  13      100.56       90.02      9.68 o 
   4   3  13       16.19       19.34      7.56 o 
   5   3  13       69.23       71.33      8.96 o 
   6   3  13       89.95       84.78      9.88 o 
 -13   4  13       19.16       28.06      5.14 o 
 -12   4  13       14.25       28.22     13.95 o 
 -11   4  13       16.46       14.78      5.50 o 
 -10   4  13       15.18       23.33      5.89 o 
  -9   4  13        5.07        7.36      5.00 o 
  -8   4  13        1.59        5.29      4.49 o 
  -7   4  13        7.82       11.98      5.24 o 
  -6   4  13       22.98       23.05      5.70 o 
  -5   4  13      112.90      109.80      8.91 o 
  -4   4  13       69.28       79.28      7.65 o 
  -3   4  13       46.38       51.33      6.38 o 
  -2   4  13       13.75       26.57      7.11 o 
  -1   4  13        2.04        5.37      6.91 o 
   0   4  13       77.59       61.20      8.54 o 
   1   4  13        3.00        9.86      5.80 o 
   2   4  13        0.86       14.97      7.71 o 
   3   4  13        0.41        3.87      5.03 o 
   4   4  13        3.62       -0.44      5.65 o 
  -7   5  13        4.05       18.14      6.01 o 
  -6   5  13        2.27       13.27      5.57 o 
  -5   5  13        4.59       11.82      6.08 o 
  -4   5  13       15.53       30.73      6.77 o 
  -3   5  13        0.02        2.60      6.47 o 
  -2   5  13        6.03        7.86      6.83 o 
 -17   0  14        6.96       11.15      8.06 o 
 -16   0  14       26.12       30.10     11.15 o 
 -15   0  14        0.10        0.78      6.82 o 
 -14   0  14       16.83        9.50      8.01 o 
 -13   0  14        6.78        7.15      7.68 o 
 -12   0  14        5.83        8.29      6.87 o 
 -11   0  14        6.71        4.85      7.43 o 
 -10   0  14        0.28        1.29      6.67 o 
  -9   0  14        0.01        5.48      5.96 o 
  -8   0  14      344.98      365.58     22.34 o 
  -7   0  14      348.92      325.51     12.62 o 
  -6   0  14      304.11      291.62     16.96 o 
  -5   0  14       65.38       67.19      6.26 o 
  -4   0  14       61.63       62.03      5.93 o 
  -3   0  14      134.16      125.45      8.12 o 
  -2   0  14      512.36      493.87     16.04 o 
  -1   0  14      537.88      518.71     25.30 o 
   0   0  14      258.81      228.82     41.80 o 
   1   0  14       71.16       74.13      7.14 o 
   2   0  14        3.52        8.54      4.39 o 
   3   0  14      148.12      157.85     10.42 o 
   4   0  14      166.64      158.97     10.68 o 
   5   0  14        5.39        4.12      4.33 o 
   6   0  14        1.25       -6.67      6.67 o 
   7   0  14        0.30        8.21      6.60 o 
   8   0  14        0.64       -4.83      7.89 o 
 -17   1  14        2.31       -1.35      6.09 o 
 -16   1  14        3.74        3.75      7.73 o 
 -15   1  14        1.56        6.35      6.14 o 
 -14   1  14        3.74        7.63      5.31 o 
 -13   1  14        0.97        0.53      4.70 o 
 -12   1  14       47.79       62.22      7.95 o 
 -11   1  14       62.51       62.20      5.87 o 
 -10   1  14      106.13      120.37      7.56 o 
  -9   1  14       80.34       75.88      6.01 o 
  -8   1  14      250.68      210.89      9.27 o 
  -7   1  14      211.36      199.39      8.92 o 
  -6   1  14      134.96      128.63      7.12 o 
  -5   1  14       78.36       74.84      6.14 o 
  -4   1  14      167.57      149.25     10.93 o 
  -3   1  14        1.22        3.33      6.40 o 
  -2   1  14      184.84      181.94     22.68 o 
  -1   1  14        6.32       12.61      3.52 o 
   0   1  14       64.92       72.39      5.85 o 
   1   1  14        1.67        6.44      3.42 o 
   2   1  14       19.69       21.34      5.16 o 
   3   1  14       12.98       11.87      5.27 o 
   4   1  14       57.88       53.15      7.81 o 
   5   1  14      123.29      143.05      8.85 o 
   6   1  14       24.66       31.76     11.17 o 
   7   1  14       15.30       22.59      5.26 o 
 -16   2  14        4.66        4.35      6.20 o 
 -15   2  14        2.14        2.61      4.98 o 
 -14   2  14        3.99       11.10      5.75 o 
 -13   2  14       37.73       37.20      7.11 o 
 -12   2  14       17.68       19.92      4.00 o 
 -11   2  14        0.16        4.95      3.49 o 
 -10   2  14        1.55        2.27      2.92 o 
  -9   2  14        0.67        2.54      2.97 o 
  -8   2  14       22.60       19.38      4.63 o 
  -7   2  14       34.80       32.38      4.82 o 
  -6   2  14        3.48        3.81      2.95 o 
  -5   2  14        3.49        8.25      3.01 o 
  -4   2  14       41.00       40.61      4.55 o 
  -3   2  14       26.27       23.53      5.57 o 
  -2   2  14       49.82       50.06      6.65 o 
  -1   2  14      174.24      172.76     11.29 o 
   0   2  14      132.85      120.99     10.24 o 
   1   2  14       61.41       56.29      7.69 o 
   2   2  14        7.48       10.05      4.99 o 
   3   2  14        5.95       13.76      7.85 o 
   4   2  14        1.36       -3.84      3.84 o 
   5   2  14        0.47        0.48      7.68 o 
   6   2  14        2.76       12.60      5.55 o 
   7   2  14        7.82       19.60      7.41 o 
 -15   3  14       13.80       25.79      8.85 o 
 -14   3  14        3.32       10.56      6.63 o 
 -13   3  14        2.95       11.44      3.91 o 
 -12   3  14       12.12       23.54      4.54 o 
 -11   3  14        0.00        2.92      3.65 o 
 -10   3  14        1.42        5.34      3.49 o 
  -9   3  14        0.58        5.50      3.75 o 
  -8   3  14       25.92       27.11      9.85 o 
  -7   3  14        9.66       17.61      4.43 o 
  -6   3  14        0.44        3.31      3.95 o 
  -5   3  14        0.70        2.27      4.14 o 
  -4   3  14        0.61        0.84      3.65 o 
  -3   3  14        0.21        4.49      4.06 o 
  -2   3  14        0.37        9.55      4.86 o 
  -1   3  14       19.57       22.36      8.34 o 
   0   3  14       13.47       14.99      5.26 o 
   1   3  14       14.53       31.87      6.51 o 
   2   3  14        5.71       16.87      5.40 o 
   3   3  14        4.53       -3.54      8.35 o 
   4   3  14        2.21        8.60      5.67 o 
   5   3  14        0.63        6.88      6.47 o 
 -12   4  14        5.41       12.23      5.73 o 
 -11   4  14        0.18        8.51      5.18 o 
 -10   4  14        3.08        1.51      5.00 o 
  -9   4  14        0.90       11.17      5.12 o 
  -8   4  14        2.28        5.71      5.99 o 
  -7   4  14       14.12       15.71      5.00 o 
  -6   4  14        8.70       11.67      9.82 o 
  -5   4  14       33.75       64.08      7.22 o 
  -4   4  14        8.27       15.71      6.06 o 
  -3   4  14       21.11       12.99     10.06 o 
  -2   4  14        0.00       13.42      6.66 o 
  -1   4  14      111.01      122.47     11.65 o 
   0   4  14       10.74        6.92      7.30 o 
   1   4  14        0.62        2.49     13.46 o 
   2   4  14        9.85       18.49      6.90 o 
 -17   1  15        0.13        4.84      6.69 o 
 -16   1  15        3.84       -4.11      5.50 o 
 -15   1  15        0.51       11.14      8.90 o 
 -14   1  15        0.22        7.07      5.73 o 
 -13   1  15       23.37       32.39      6.81 o 
 -12   1  15        6.39        5.29      3.69 o 
 -11   1  15        0.38        7.49      3.46 o 
 -10   1  15        0.19       -2.98      5.95 o 
  -9   1  15       44.54       43.55      4.96 o 
  -8   1  15       62.23       64.58      5.73 o 
  -7   1  15      210.86      199.11     11.33 o 
  -6   1  15       17.79       25.26      3.97 o 
  -5   1  15       73.25       76.03      5.79 o 
  -4   1  15        5.94        6.68      3.39 o 
  -3   1  15        0.07        4.33      3.23 o 
  -2   1  15       26.86       27.90      4.38 o 
  -1   1  15        0.54        1.77      3.10 o 
   0   1  15        8.43       10.03      3.79 o 
   1   1  15       21.56       24.85      6.55 o 
   2   1  15        7.41       -1.90      4.23 o 
   3   1  15        3.76        4.08      4.79 o 
   4   1  15        2.35       13.57      7.01 o 
   5   1  15        2.37       12.39     19.44 o 
   6   1  15       44.42       40.65      7.32 o 
 -16   2  15       14.63       16.52      7.17 o 
 -15   2  15       26.90       30.73      7.24 o 
 -14   2  15       15.90       13.89      5.95 o 
 -13   2  15       35.08       40.41      5.73 o 
 -12   2  15        1.14        0.90      4.32 o 
 -11   2  15       25.81       34.32      5.59 o 
 -10   2  15       18.51       28.94      6.20 o 
  -9   2  15        0.01        0.72      3.09 o 
  -8   2  15       15.56       15.82      5.67 o 
  -7   2  15        0.06        5.01      3.65 o 
  -6   2  15        0.31        3.91      3.28 o 
  -5   2  15        0.44        4.59      3.26 o 
  -4   2  15        3.08        4.02      4.03 o 
  -3   2  15        0.01        4.25      4.22 o 
  -2   2  15       18.09       22.37      5.49 o 
  -1   2  15       29.35       34.56      6.19 o 
   0   2  15       36.59       40.19      7.04 o 
   1   2  15       29.57       26.46      8.76 o 
   2   2  15       86.53       97.65      9.69 o 
   3   2  15       56.07       49.81      8.13 o 
   4   2  15       39.44       49.69     10.68 o 
   5   2  15       40.89       45.96      7.85 o 
 -14   3  15        1.03        0.22      5.99 o 
 -13   3  15        7.07        0.11      5.20 o 
 -12   3  15        0.56        6.58      4.13 o 
 -11   3  15        0.03        5.39      3.82 o 
 -10   3  15        1.53       -0.04      3.28 o 
  -9   3  15        7.66        7.06      7.57 o 
  -8   3  15       36.97       56.44      6.58 o 
  -7   3  15       89.15      115.16      8.77 o 
  -6   3  15       71.43       55.21      6.51 o 
  -5   3  15       35.59       34.06      9.76 o 
  -4   3  15      118.65      135.27      9.04 o 
  -3   3  15      154.00      136.85     15.68 o 
  -2   3  15       56.04       56.37      8.08 o 
  -1   3  15        1.29       -0.80      6.60 o 
   0   3  15       19.68       30.91     11.94 o 
   1   3  15        1.55        0.76      8.43 o 
   2   3  15       30.34       46.45      7.50 o 
   3   3  15        0.36        3.07      4.84 o 
   4   3  15        0.86       16.66      9.48 o 
 -10   4  15        0.15        1.48      6.73 o 
  -9   4  15        3.90       -2.29      4.62 o 
  -8   4  15        3.75       -0.14      5.79 o 
  -7   4  15        1.22        3.34      4.64 o 
  -6   4  15       12.29       20.00      5.43 o 
  -5   4  15       11.43        7.22      4.94 o 
  -4   4  15       26.81       35.50     12.14 o 
  -3   4  15        1.79        9.64      6.55 o 
  -2   4  15        0.00        7.92      6.74 o 
  -1   4  15       18.97       23.97      8.02 o 
   0   4  15       27.05       25.83      7.12 o 
 -16   0  16       19.82       22.67     11.47 o 
 -15   0  16        1.58        8.90      9.55 o 
 -14   0  16       17.10       36.17     11.73 o 
 -13   0  16       10.86       15.04      9.55 o 
 -12   0  16       88.90      101.45     14.81 o 
 -11   0  16      139.96      158.69     16.93 o 
 -10   0  16      212.89      207.62     18.78 o 
  -9   0  16       84.45       99.58     13.37 o 
  -8   0  16      213.44      241.59     19.33 o 
  -7   0  16      136.70      121.74     13.90 o 
  -6   0  16       48.24       32.80      8.19 o 
  -5   0  16      390.89      337.15     21.00 o 
  -4   0  16       18.05       20.47      7.51 o 
  -3   0  16       18.29        6.09      6.07 o 
  -2   0  16        5.89        1.97      5.48 o 
  -1   0  16      124.82      106.88     13.37 o 
   0   0  16        6.28       22.70      7.41 o 
   1   0  16       54.19       76.74      8.01 o 
   2   0  16       89.59       99.86      9.06 o 
   3   0  16      157.09      140.76     10.64 o 
   4   0  16       24.81       33.87      9.63 o 
   5   0  16       10.31       18.60      8.49 o 
 -16   1  16       11.22       27.08      8.66 o 
 -15   1  16        0.62        7.18      7.78 o 
 -14   1  16        7.25       15.38     12.13 o 
 -13   1  16        0.14        2.50      4.63 o 
 -12   1  16        0.45       -2.82      5.43 o 
 -11   1  16       58.15       51.86      8.10 o 
 -10   1  16       92.68       78.43      7.84 o 
  -9   1  16        0.08        0.64      3.20 o 
  -8   1  16        4.22        3.97      4.71 o 
  -7   1  16       40.51       33.95      7.02 o 
  -6   1  16        0.29        0.73      3.17 o 
  -5   1  16       78.01       78.36      6.31 o 
  -4   1  16      172.79      170.22      8.86 o 
  -3   1  16      215.85      215.14     10.05 o 
  -2   1  16       79.50       89.57      6.89 o 
  -1   1  16       20.66       21.94      4.55 o 
   0   1  16       63.43       68.19      7.91 o 
   1   1  16      116.89      127.49     10.54 o 
   2   1  16       18.18       32.01      6.66 o 
   3   1  16       14.19       25.91      6.48 o 
   4   1  16        0.60        1.87      6.55 o 
   5   1  16        0.07        8.92      6.03 o 
 -15   2  16        0.53       11.52      5.21 o 
 -14   2  16        0.67        4.54      5.82 o 
 -13   2  16        5.16       11.99      4.71 o 
 -12   2  16        1.63        7.35      5.71 o 
 -11   2  16       14.94        9.85      5.21 o 
 -10   2  16       25.55       24.45      4.83 o 
  -9   2  16       18.98       12.23      3.92 o 
  -8   2  16        5.28       12.04      4.19 o 
  -7   2  16       11.90        3.99      3.64 o 
  -6   2  16       10.86        3.31      6.38 o 
  -5   2  16        8.92        6.62      4.47 o 
  -4   2  16        9.24       13.92      6.46 o 
  -3   2  16        1.50        2.73      5.98 o 
  -2   2  16        4.52       -1.54      4.25 o 
  -1   2  16        0.15        6.92      5.17 o 
   0   2  16        9.85        6.75      5.27 o 
   1   2  16        0.60        1.15      5.15 o 
   2   2  16       13.04       26.49      6.73 o 
   3   2  16        0.11        0.34      5.41 o 
   4   2  16        0.38        4.04      6.00 o 
 -13   3  16        0.32       -2.37      3.85 o 
 -12   3  16        4.78        9.98      4.63 o 
 -11   3  16        1.73        3.40      3.77 o 
 -10   3  16       12.87       14.60      4.99 o 
  -9   3  16       11.78       11.89      4.59 o 
  -8   3  16       28.94       30.38      5.74 o 
  -7   3  16       39.10       42.89      5.86 o 
  -6   3  16       13.84       14.14      4.71 o 
  -5   3  16        1.92        6.58      5.70 o 
  -4   3  16        0.73        2.13      4.83 o 
  -3   3  16        0.06       -4.12      4.12 o 
  -2   3  16        1.04       11.65      5.33 o 
  -1   3  16        0.02       -5.72     16.95 o 
   0   3  16        9.83       18.42      7.47 o 
   1   3  16        5.83        6.18     14.15 o 
   2   3  16        0.55        3.47      6.12 o 
  -8   4  16        0.29        8.01      5.65 o 
  -7   4  16        1.67        4.49      5.12 o 
  -6   4  16       16.95       23.20      5.78 o 
  -5   4  16        5.27       10.53      5.31 o 
  -4   4  16        0.22       -6.35      8.35 o 
  -3   4  16        4.67        4.08      6.80 o 
 -15   1  17        8.67       19.30      7.04 o 
 -14   1  17        3.89       15.79      7.09 o 
 -13   1  17       11.47        8.72      6.15 o 
 -12   1  17        0.03        1.22      5.29 o 
 -11   1  17        4.66       11.63      6.39 o 
 -10   1  17       31.00       26.06      6.68 o 
  -9   1  17        1.12        1.67      4.12 o 
  -8   1  17       27.97       35.60      6.31 o 
  -7   1  17        0.16       -0.13      3.64 o 
  -6   1  17        6.10        5.79      4.95 o 
  -5   1  17        0.00        5.26      3.41 o 
  -4   1  17        1.64       -3.57      4.00 o 
  -3   1  17       17.58       22.22      4.30 o 
  -2   1  17       11.21       25.99      5.24 o 
  -1   1  17       50.36       58.36      7.92 o 
   0   1  17       69.21       82.32      9.38 o 
   1   1  17        1.58       15.01      5.81 o 
   2   1  17        1.64        6.88     10.16 o 
   3   1  17       19.97       28.68      7.21 o 
 -14   2  17        5.44        8.07      4.50 o 
 -13   2  17        1.68        6.56      4.28 o 
 -12   2  17        2.96        8.49      4.35 o 
 -11   2  17       28.33       40.90      6.92 o 
 -10   2  17       27.73       55.69      6.18 o 
  -9   2  17       10.63       17.64      4.40 o 
  -8   2  17       24.73       22.40      4.64 o 
  -7   2  17       72.23       72.91      7.86 o 
  -6   2  17      110.83      105.52      9.45 o 
  -5   2  17       43.27       47.21      7.34 o 
  -4   2  17        0.40        2.51      4.68 o 
  -3   2  17       46.02       46.21      6.84 o 
  -2   2  17       61.12       68.60      8.50 o 
  -1   2  17        3.06       16.67      5.56 o 
   0   2  17        3.50       -1.67      5.20 o 
   1   2  17        0.13       12.34      5.94 o 
   2   2  17        0.72        3.47      5.39 o 
 -11   3  17        5.12        9.31      7.96 o 
 -10   3  17        2.66       17.54      6.13 o 
  -9   3  17        7.40       25.58     12.18 o 
  -8   3  17       13.29       17.54      8.63 o 
  -7   3  17       16.13       24.74      6.50 o 
  -6   3  17        0.52        6.02      5.42 o 
  -5   3  17       25.30       39.06     15.90 o 
  -4   3  17        0.51        1.33     13.07 o 
  -3   3  17        0.04       -2.42     15.91 o 
  -2   3  17        3.12        5.32      9.58 o 
  -1   3  17       10.34        7.61      6.10 o 
   0   3  17       13.70       16.31      7.33 o 
 -14   0  18       13.34        1.49      9.58 o 
 -13   0  18       11.18       10.69      9.86 o 
 -12   0  18        3.71        6.02      9.10 o 
 -11   0  18        2.54       18.98      8.87 o 
 -10   0  18       48.04       55.10     11.65 o 
  -9   0  18       44.82       24.79      8.69 o 
  -8   0  18       19.82       26.01      8.31 o 
  -7   0  18       10.07       18.05      8.49 o 
  -6   0  18      202.12      165.92     16.40 o 
  -5   0  18       98.65      123.76     14.78 o 
  -4   0  18       37.06       61.36     10.94 o 
  -3   0  18       85.77      106.30     14.10 o 
  -2   0  18       89.39       98.79     13.77 o 
  -1   0  18       34.57       35.99     10.03 o 
   0   0  18       21.53       35.64     10.19 o 
   1   0  18       18.15       17.06      9.10 o 
 -14   1  18       19.63       16.89      7.11 o 
 -13   1  18       28.67       25.06      7.31 o 
 -12   1  18       23.77       30.61      7.46 o 
 -11   1  18       39.11       35.72      7.54 o 
 -10   1  18        1.66        4.56      4.81 o 
  -9   1  18        0.35        5.38      4.91 o 
  -8   1  18       66.18       68.00      7.98 o 
  -7   1  18       22.48       17.64     10.07 o 
  -6   1  18        0.08        7.06      4.65 o 
  -5   1  18        2.51        1.82      4.36 o 
  -4   1  18       13.18       14.58      8.05 o 
  -3   1  18        9.56       21.32     14.23 o 
  -2   1  18        3.10       -0.18      6.17 o 
  -1   1  18       10.41       13.44      5.31 o 
   0   1  18       29.61       47.02      7.65 o 
   1   1  18        7.10       24.57      6.47 o 
   2   1  18        4.75       13.78      6.94 o 
 -12   2  18        8.98       15.06      4.79 o 
 -11   2  18        1.33        6.74      4.19 o 
 -10   2  18       31.17       36.95      5.98 o 
  -9   2  18        0.00        5.88      4.66 o 
  -8   2  18        7.69        5.06      3.99 o 
  -7   2  18        5.16       16.53      8.71 o 
  -6   2  18        2.31       -0.07      4.91 o 
  -5   2  18        1.88        2.12     11.46 o 
  -4   2  18        1.02       -1.77      4.71 o 
  -3   2  18        0.23       -0.33      5.14 o 
  -2   2  18        7.31        1.47      5.30 o 
  -1   2  18       38.61       39.35      7.65 o 
   0   2  18       30.95       32.33      7.69 o 
  -9   3  18        4.16       15.05      6.21 o 
  -8   3  18        1.23        8.56      6.07 o 
  -7   3  18        0.02       -5.04      5.04 o 
  -6   3  18        0.00        2.50     13.82 o 
  -5   3  18       18.48       24.08      6.80 o 
  -4   3  18        9.95       13.83      7.29 o 
 -12   1  19        0.34        5.49      6.17 o 
 -11   1  19        1.25       -4.54      5.40 o 
 -10   1  19        2.70        6.85      5.30 o 
  -9   1  19      101.02      101.11     14.73 o 
  -8   1  19       18.65       24.91      8.53 o 
  -7   1  19        0.30       -2.08      4.77 o 
  -6   1  19       23.77       32.12      6.40 o 
  -5   1  19       32.07       44.12      9.52 o 
  -4   1  19        4.17        0.86      7.76 o 
  -3   1  19        7.78       15.47      8.64 o 
  -2   1  19        2.76        5.05      8.42 o 
  -1   1  19        0.40       15.54      9.17 o 
 -10   2  19       11.00       22.48      6.42 o 
  -9   2  19        0.14       -1.06      7.86 o 
  -8   2  19       11.39        9.85      5.70 o 
  -7   2  19        0.16        4.79      5.18 o 
  -6   2  19        1.13       10.98      5.94 o 
  -5   2  19        2.06        9.06      5.96 o 
  -4   2  19        7.83        8.07     12.42 o 
  -3   2  19       30.00       55.50     18.44 o 
 -11   0  20       15.48       17.51     10.59 o 
 -10   0  20       15.30       17.72      8.24 o 
  -9   0  20        3.04        3.31      8.16 o 
  -8   0  20        1.74       17.49      7.83 o 
  -7   0  20        0.66        3.49      7.53 o 
  -6   0  20        2.90       11.45      8.80 o 
  -5   0  20        3.67        3.29      8.19 o 
  -4   0  20        2.73        4.98      7.91 o 
  -3   0  20        0.28       -4.88      7.91 o 
 -10   1  20        0.18       12.53      5.74 o 
  -9   1  20        5.17        8.89      8.35 o 
  -8   1  20       12.40       14.20      6.13 o 
  -7   1  20        2.57       -2.73      5.42 o 
  -6   1  20       15.93       34.38      6.89 o 
  -5   1  20        7.31       -7.99      7.99 o 
  -4   1  20       29.21       21.86      9.65 o 
                                                 
